# Supplementary material for: Drynaria roosii-derived exosome-like nanovesicles promote alveolar socket healing via activation of ITPR3-mediated calcium flux
Source: J Nanobiotechnology. 2026 May 20;24:659. doi: 10.1186/s12951-026-04530-y (PMC13366766; doi:10.1186/s12951-026-04530-y)
Supplement: Supplementary file 2 — Supplementary Material 2. [file 12951_2026_4530_MOESM2_ESM.xlsx]

## Sheet: POS
Tags	Checked	Name	Formula	Annot. Source: Predicted Compositions	Annot. Source: mzCloud Search	Annot. Source: mzVault Search	Annot. Source: ChemSpider Search	Annot. Source: MassList Search	Annot. DeltaMass [ppm]	Calc. MW	m/z	RT [min]	Area (Max.)	# ChemSpider Results	# mzCloud Results	# mzVault Results	mzCloud Best Match	mzCloud Best Match Confidence	mzCloud Best Tree Match	# Spectra with MSn (n>2) Hit	mzVault Best Match	Mass List Match: Arita Lab 6549 Flavonoid Structure Database	Mass List Match: Natural Products Atlas 2020_06	MS2	Reference Ion	Group Area: GSB	Peak Rating: GSB.raw (F1)
	FALSE	Cyclohexylamine	C6 H13 N	Full match	No results	No results	Full match	No results	-4.54	99.1043	100.112	29.16	3.60015e+08	8		0						No matches found	No matches found	DDA for preferred ion	[M+H]+1	3.60015e+08	4
	FALSE	D-(+)-Maltose	C12 H22 O11	No match	Invalid mass	No results	No match	No results	64249.2	364.097	365.104	0.894	7.72134e+07	113		0						No matches found	No matches found	DDA for preferred ion	[M+H]+1	7.72134e+07	8.9
	FALSE		C6 H3 F4 N O2	Full match	No results	No results	No match	No results	-4.92	197.009	99.5118	29.489	7.06004e+07	3		0						No matches found	No matches found	DDA for other ion	[M+2H]+2	7.06004e+07	8.4
	FALSE	Naringenin chalcone	C15 H12 O5	Full match	Full match	Full match	Partial match	Not the top hit	-3.16	272.068	273.075	5.271	6.67221e+07	143		2					93.9	Multiple matches found	Multiple matches found	DDA for preferred ion	[M+H]+1	6.67221e+07	10
	FALSE	Octyl hydrogen phthalate	C16 H22 O4	Full match	Full match	No results	Partial match	Partial match	-3.61	278.151	301.14	13.839	4.84076e+07	89		0						No matches found	Multiple matches found	DDA for preferred ion	[M+Na]+1	4.84076e+07	7.3
	FALSE			No results	No results	No results	No results	No results		135.923	136.931	29.66	4.02971e+07	0		0						No matches found	No matches found	DDA for preferred ion	[M+H]+1	4.02971e+07	7.3
	FALSE	Eriodictyol	C15 H12 O6	Full match	Full match	Full match	Full match	Not the top hit	-2.27	288.063	289.07	5.003	3.63567e+07	99		1					95.8	Multiple matches found	Multiple matches found	DDA for preferred ion	[M+H]+1	3.63567e+07	8.9
	FALSE		C10 H14 F3 N O S	Full match	No results	No results	No match	No match	-2.76	253.074	236.071	0.804	2.81861e+07	2		0						No matches found	Multiple matches found	DDA for preferred ion	[M+H-H2O]+1	2.81861e+07	8.4
	FALSE	1,8-Diazabicyclo [5.4.0]undec-7-ene	C9 H16 N2	Full match	Full match	No results	Partial match	No results	-2.3	152.131	153.138	29.201	2.61005e+07	16		0						No matches found	No matches found	DDA for preferred ion	[M+H]+1	2.61005e+07	8.4
	FALSE	1-Piperideine	C5 H9 N	Full match	No results	No results	Full match	No results	-4.63	83.0731	84.0804	2.323	2.56519e+07	10		0						No matches found	No matches found	DDA for preferred ion	[M+H]+1	2.56519e+07	6.2
	FALSE	2-oxopiperidine-3-carbohydrazide	C6 H11 N3 O2	Full match	Full match	No results	Partial match	No results	-2.39	157.085	175.119	0.859	2.19908e+07	12		0						No matches found	No matches found	DDA for preferred ion	[M+NH4]+1	2.19908e+07	7.3
	FALSE	Narirutin	C27 H32 O14	No match	Full match	Full match	Not the top hit	Not the top hit	-4.19	580.177	603.166	5.27	2.01494e+07	59		2					87.3	Multiple matches found	No matches found	DDA for preferred ion	[M+Na]+1	2.01494e+07	9.5
	FALSE		C3 H7 F N5 O P	Full match	No results	No results	Invalid mass	No results	-4.88	179.036	90.5255	29.566	1.78956e+07	1		0						No matches found	No matches found	DDA for other ion	[M+2H]+2	1.78956e+07	4.6
	FALSE		C30 H30 F2	Full match	No results	No results	No match	No match	-0.72	428.231	429.239	0.773	1.60269e+07	168		0						No matches found	Multiple matches found	No MS2	[M+H]+1	1.60269e+07	3.5
	FALSE		C8 H4 F4 N2 O	Full match	No results	No results	No match	No results	-4.79	220.025	111.02	29.477	1.59962e+07	8		0						No matches found	No matches found	DDA for other ion	[M+2H]+2	1.59962e+07	7.3
	FALSE	Palmitic Acid	C16 H32 O2	No match	Invalid mass	No results	No match	No results	66444.7	273.266	274.273	8.075	1.50086e+07	7		0						No matches found	No matches found	DDA for preferred ion	[M+H]+1	1.50086e+07	8.9
	FALSE		C4 H5 N4 O P	Full match	No results	No results	No results	No results	1.68	156.02	79.0175	29.563	1.46564e+07	0		0						No matches found	No matches found	DDA for other ion	[M+2H]+2	1.46564e+07	4.6
	FALSE	Eriocitrin	C27 H32 O15	No match	Full match	Full match	No match	Not the top hit	-3.38	596.172	619.161	5.008	1.43084e+07	1		1					82.4	Multiple matches found	No matches found	DDA for preferred ion	[M+Na]+1	1.43084e+07	9.5
	FALSE	2-Amino-4-phosphono-3-butynoic acid	C4 H6 N O5 P	Full match	No results	No results	Full match	No results	0.58	178.998	90.5065	29.488	1.40733e+07	1		0						No matches found	No matches found	DDA for other ion	[M+2H]+2	1.40733e+07	8.9
	FALSE	1-Piperideine	C5 H9 N	Full match	No results	No results	Full match	No results	-4.36	83.0731	84.0804	29.17	1.34958e+07	10		0						No matches found	No matches found	DDA for preferred ion	[M+H]+1	1.34958e+07	7.3
	FALSE			No results	No results	No results	No results	No results		87.0155	70.0122	29.553	1.24977e+07	0		0						No matches found	No matches found	DDA for preferred ion	[M+H-H2O]+1	1.24977e+07	6.7
	FALSE	3,5,7,3',4',5'-Hexahydroxy-6,8-dimethylflavanone	C17 H16 O8	Full match	No results	No results	Partial match	Full match	-3.13	348.083	349.091	4.526	1.22e+07	13		0						Multiple matches found	Multiple matches found	DDA for preferred ion	[M+H]+1	1.22e+07	10
	FALSE		C H2 F5 P3 S	Full match	No results	No results	No results	No results	-3.67	233.9	234.907	29.665	1.13932e+07	0		0						No matches found	No matches found	DDA for preferred ion	[M+H]+1	1.13932e+07	6.2
	FALSE	(1S,3aR,5S,7aS)-7a-Methyl-5-(2,3,5-trifluoro-4-hydroxyphenyl)octahydro-1H-inden-1-ol	C16 H19 F3 O2	Full match	No results	No results	Not the top hit	No results	-2.95	300.133	301.14	0.783	1.08475e+07	10		0						No matches found	No matches found	DDA for preferred ion	[M+H]+1	1.08475e+07	1.3
	FALSE	Procyanidin B2	C30 H26 O12	No match	No results	Full match	Partial match	Partial match	-3.25	578.141	579.148	3.983	1.07238e+07	49		2					95.2	Multiple matches found	Single match found	DDA for preferred ion	[M+H]+1	1.07238e+07	7.3
	FALSE		C10 H12 F3 N S	Full match	No results	No results	No match	No results	-1.81	235.064	236.071	29.342	1.0451e+07	4		0						No matches found	No matches found	DDA for preferred ion	[M+H]+1	1.0451e+07	4
	FALSE	Tris(hydroxymethyl)aminomethane	C4 H11 N O3	Full match	No results	No results	Full match	No results	-3.66	121.073	122.081	0.866	9.28554e+06	2		0						No matches found	No matches found	DDA for preferred ion	[M+H]+1	9.28554e+06	8.9
	FALSE			No results	No results	No results	No results	No results		171.945	154.941	29.81	8.47212e+06	0		0						No matches found	No matches found	DDA for other ion	[M+H-H2O]+1	8.47212e+06	7.3
	FALSE	methyl isoquinoline-3-carboxylate	C11 H9 N O2	Full match	Full match	No results	Partial match	No results	-2.27	187.063	188.07	3.882	8.12144e+06	80		0						No matches found	No matches found	DDA for preferred ion	[M+H]+1	8.12144e+06	6.7
	FALSE		C27 H34 F2 O	Full match	No results	No results	No match	No match	0.21	412.258	413.265	23.004	7.9975e+06	26		0						No matches found	Single match found	DDA for preferred ion	[M+H]+1	7.9975e+06	4.6
	FALSE		C3 H F3 O9 P2 S	Full match	No results	No results	No results	No results	-0.36	331.877	332.884	29.706	7.84884e+06	0		0						No matches found	No matches found	DDA for preferred ion	[M+H]+1	7.84884e+06	6.7
	FALSE	4-Fluoro-α-pyrrolidinobutiophenone	C14 H18 F N O	No match	Invalid mass	No results	No match	No results	17.74	235.141	236.149	0.905	7.79472e+06	5		0						No matches found	No matches found	DDA for preferred ion	[M+H]+1	7.79472e+06	10
	FALSE	Zearalenone	C18 H22 O5	No match	Invalid mass	No results	No match	No results	-56621.2	300.133	301.14	13.68	7.71268e+06	66		0						No matches found	No matches found	DDA for preferred ion	[M+H]+1	7.71268e+06	6.7
	FALSE	3-Amino-1,1,1-trifluoro-2-methyl-2-propanol	C4 H8 F3 N O	Full match	No results	No results	Full match	No results	-2.74	143.055	144.063	0.826	7.56949e+06	1		0						No matches found	No matches found	DDA for preferred ion	[M+H]+1	7.56949e+06	10
	FALSE		C3 H4 N O P3 S	Full match	No results	No results	No results	No results	0.52	194.923	195.93	29.622	6.62909e+06	0		0						No matches found	No matches found	DDA for preferred ion	[M+H]+1	6.62909e+06	8.4
	FALSE		C6 H9 F3 O4	Full match	No results	No results	No match	No results	-1.45	202.045	203.052	0.867	5.75656e+06	3		0						No matches found	No matches found	DDA for preferred ion	[M+H]+1	5.75656e+06	10
	FALSE		C2 H3 Fe N O3	Invalid mass	No results	No results	No results	No results	-13762.6	142.951	184.985	29.486	5.59315e+06	0		0						No matches found	No matches found	DDA for other ion	[M+ACN+H]+1	5.59315e+06	9.5
	FALSE	Aloin	C21 H22 O9	Not the top hit	No results	Full match	Partial match	Partial match	-3.41	418.125	419.132	5.271	5.29854e+06	33		1					50.9	Multiple matches found	Multiple matches found	DDA for preferred ion	[M+H]+1	5.29854e+06	9.5
	FALSE	5-Hydroxymethylfurfural	C6 H6 O3	Full match	Invalid mass	Full match	Partial match	Full match	-2.98	126.031	127.039	0.919	5.24962e+06	17		1					88.2	No matches found	Multiple matches found	DDA for preferred ion	[M+H]+1	5.24962e+06	5.7
	FALSE		C7 H4 O4	Full match	No results	No results	No results	No results	-2.62	152.011	153.018	5.27	5.23071e+06	0		0						No matches found	No matches found	DDA for preferred ion	[M+H]+1	5.23071e+06	6.7
	FALSE		C H3 Fe N O2	Invalid mass	No results	No results	No results	No results	-17058.1	114.956	115.964	29.488	4.83376e+06	0		0						No matches found	No matches found	DDA for preferred ion	[M+H]+1	4.83376e+06	6.7
	FALSE	6,7,8-trimethoxy-3-phenyl-2-thioxo-1,2,3,4-tetrahydroquinazolin-4-one	C17 H16 N2 O4 S	No match	Invalid mass	No results	No match	No results	-12.57	344.079	345.086	7.329	4.50353e+06	15		0						No matches found	No matches found	DDA for preferred ion	[M+H]+1	4.50353e+06	6.2
	FALSE			No results	No results	No results	No results	No results		141.94	164.93	0.763	4.37704e+06	0		0						No matches found	No matches found	DDA for other ion	[M+Na]+1	4.37704e+06	6.7
	FALSE			No results	No results	No results	No results	No results		97.4803	195.968	29.691	4.20669e+06	0		0						No matches found	No matches found	DDA for preferred ion	[2M+H]+1	4.20669e+06	6.7
	FALSE	Epopromycin A	C21 H36 N2 O6	Full match	No results	No results	Partial match	Full match	0.38	412.257	413.265	0.787	4.14251e+06	4		0						No matches found	Single match found	DDA for preferred ion	[M+H]+1	4.14251e+06	7.8
	FALSE	Engeletin	C21 H22 O10	Not the top hit	Full match	Full match	Partial match	Partial match	-2.75	434.12	435.127	5.004	3.99277e+06	56		1					64.5	Multiple matches found	Multiple matches found	DDA for preferred ion	[M+H]+1	3.99277e+06	8.9
	FALSE	Phytosphingosine	C18 H39 N O3	Full match	No results	No results	Full match	Full match	-3.01	317.292	318.299	8.159	3.98482e+06	3		0						No matches found	Single match found	DDA for preferred ion	[M+H]+1	3.98482e+06	9.5
	FALSE		C4 H11 N3 O4 S	Full match	No results	No results	No match	No results	-1.29	197.047	99.5307	29.696	3.93953e+06	16		0						No matches found	No matches found	DDA for other ion	[M+2H]+2	3.93953e+06	3.5
	FALSE	Betaine	C5 H11 N O2	Full match	Full match	Full match	Partial match	No results	-3.55	117.079	118.086	0.883	3.76329e+06	45		2					76.1	No matches found	No matches found	DDA for preferred ion	[M+H]+1	3.76329e+06	8.9
	FALSE	19,19-Difluoroandrost-4-en-17-one	C19 H26 F2 O	Full match	No results	No results	Full match	No results	1.11	308.196	309.203	15.349	3.69647e+06	2		0						No matches found	No matches found	DDA for preferred ion	[M+H]+1	3.69647e+06	4
	FALSE		C12 H3 N	Full match	No results	No results	No match	No results	-4.9	161.026	81.5202	29.543	3.66959e+06	2		0						No matches found	No matches found	DDA for other ion	[M+2H]+2	3.66959e+06	7.3
	FALSE	6-Methyl-4-{[5-(2-methyl-2-propanyl)-1,3-thiazol-2-yl]methyl}-1,4-thiazepane 1-oxide	C14 H24 N2 O S2	Full match	No results	No results	Not the top hit	No results	0.23	300.133	301.14	29.34	3.64383e+06	66		0						No matches found	No matches found	DDA for preferred ion	[M+H]+1	3.64383e+06	5.1
	FALSE	Histamine	C5 H9 N3	Full match	Full match	No results	Full match	No results	-3.5	111.079	112.086	27.365	3.62667e+06	8		0						No matches found	No matches found	DDA for preferred ion	[M+H]+1	3.62667e+06	7.8
	FALSE			No results	No results	No results	No results	No results		142.989	125.986	29.519	3.59426e+06	0		0						No matches found	No matches found	DDA for other ion	[M+H-H2O]+1	3.59426e+06	8.9
	FALSE	7,8-Dehydronorbotryal	C14 H20 O2	Full match	No results	No results	Partial match	Full match	-2.84	220.146	243.135	11.962	3.38804e+06	80		0						No matches found	Multiple matches found	DDA for other ion	[M+Na]+1	3.38804e+06	3.7
	FALSE			No results	No results	No results	No results	No results		158.939	159.947	29.702	3.18995e+06	0		0						No matches found	No matches found	No MS2	[M+H]+1	3.18995e+06	3.7
	FALSE	Cyprodenate	C13 H25 N O2	Full match	No results	No results	Full match	No results	-3.04	227.188	250.177	7.646	3.0348e+06	25		0						No matches found	No matches found	DDA for preferred ion	[M+Na]+1	3.0348e+06	9.1
	FALSE		C12 H17 Cl F2 N2 O10	Full match	No results	No results	No match	No results	3.74	422.056	423.063	0.895	2.9268e+06	25		0						No matches found	No matches found	DDA for preferred ion	[M+H]+1	2.9268e+06	9.1
	FALSE		C6 H11 F3 N4	Full match	No results	No results	No match	No results	-2.57	196.093	219.082	0.821	2.91014e+06	1		0						No matches found	No matches found	DDA for other ion	[M+Na]+1	2.91014e+06	9.1
	FALSE	Engeletin	C21 H22 O10	Not the top hit	Full match	Full match	Partial match	Partial match	-3.45	434.12	435.127	5.273	2.89907e+06	38		1					51.6	Multiple matches found	Multiple matches found	DDA for preferred ion	[M+H]+1	2.89907e+06	5.3
	FALSE		C16 H29 F N6 S5	Full match	No results	No results	No match	No match	-0.91	484.104	485.111	16.642	2.8201e+06	41		0						No matches found	Multiple matches found	DDA for preferred ion	[M+H]+1	2.8201e+06	8.6
	FALSE			No results	No results	No results	No results	No results		86.9966	88.0038	29.492	2.68806e+06	0		0						No matches found	No matches found	DDA for preferred ion	[M+H]+1	2.68806e+06	8
	FALSE	6-[(2E)-2-(2-Thienylmethylene)hydrazino]-1,3,5-triazine-2,4-diamine	C8 H9 N7 S	Full match	No results	No results	Not the top hit	No results	-0.92	235.064	236.071	29.956	2.6543e+06	4		0						No matches found	No matches found	No MS2	[M+H]+1	2.6543e+06	3.2
	FALSE			No results	No results	No results	No results	No results		79.9402	80.9474	0.856	2.5867e+06	0		0						No matches found	No matches found	DDA for preferred ion	[M+H]+1	2.5867e+06	6.4
	FALSE		C24 H30 N4 O S4	Full match	No results	No results	No match	No results	-0.31	518.13	536.164	25.661	2.55654e+06	5		0						No matches found	No matches found	DDA for other ion	[M+NH4]+1	2.55654e+06	9.1
	FALSE		C12 H25 F2 O3 P3 S	Full match	No results	No results	No match	No results	1.16	380.071	381.078	0.899	2.54194e+06	86		0						No matches found	No matches found	DDA for preferred ion	[M+H]+1	2.54194e+06	9.1
	FALSE			No results	No results	No results	No results	No results		57.4968	99.5306	29.602	2.42867e+06	0		0						No matches found	No matches found	DDA for other ion	[M+ACN+H]+1	2.42867e+06	8
	FALSE	Serinolamide A	C23 H45 N O3	Full match	No results	No results	Full match	Full match	-2.57	383.339	406.328	19.816	2.42023e+06	5		0						No matches found	Single match found	DDA for other ion	[M+Na]+1	2.42023e+06	3.7
	FALSE			No results	No results	No results	No results	No results		59.9996	61.0069	29.539	2.37221e+06	0		0						No matches found	No matches found	DDA for other ion	[M+H]+1	2.37221e+06	8
	FALSE			No results	No results	No results	No results	No results		97.9536	98.9609	29.485	2.27966e+06	0		0						No matches found	No matches found	DDA for preferred ion	[M+H]+1	2.27966e+06	9.1
	FALSE		C2 H7 O2 P3	Full match	No results	No results	No results	No results	-0.79	155.966	350.895	29.707	2.27867e+06	0		0						No matches found	No matches found	No MS2	[2M+K]+1	2.27867e+06	3.7
	FALSE	N1-(2-cyanophenyl)-2-[(2-{[2-(2-cyanoanilino)-2-oxoethyl]thio}ethyl)thio]acetamide	C20 H18 N4 O2 S2	No match	Invalid mass	No results	No match	No match	-53607.5	388.103	411.092	14.003	2.22113e+06	116		0						No matches found	Single match found	DDA for other ion	[M+Na]+1	2.22113e+06	8.6
	FALSE			No results	No results	No results	No results	No results		97.4803	195.968	29.855	2.20841e+06	0		0						No matches found	No matches found	DDA for preferred ion	[2M+H]+1	2.20841e+06	7.5
	FALSE	4-(4-Fluorophenyl)-6-isobutoxy-3-[4-(methylsulfonyl)phenyl]-2H-pyran-2-one	C22 H21 F O5 S	Full match	No results	No results	Not the top hit	No match	0.56	416.11	417.117	5.271	2.07265e+06	39		0						Multiple matches found	Multiple matches found	DDA for preferred ion	[M+H]+1	2.07265e+06	4.2
	FALSE		C44 H81 F2 N3 O4 S	Full match	No results	No results	No match	No results	-0.06	785.592	786.599	26.349	2.02648e+06	18		0						No matches found	No matches found	No MS2	[M+H]+1	2.02648e+06	2.6
	FALSE	9-[2-(butylamino)ethyl]-9H-purin-6-amine	C11 H18 N6	No match	Invalid mass	No results	No match	No match	8.97	234.161	235.169	12.403	2.01701e+06	229		0						No matches found	Multiple matches found	DDA for preferred ion	[M+H]+1	2.01701e+06	4.2
	FALSE		C2 H N O4 S	Full match	No results	No results	No results	No results	-2.42	134.962	117.959	29.457	1.9895e+06	0		0						No matches found	No matches found	DDA for preferred ion	[M+H-H2O]+1	1.9895e+06	5.3
	FALSE	8-Methyl-N-propyltetrazolo[1,5-a]quinoxalin-4-amine	C12 H14 N6	Full match	No results	No results	Full match	No match	-1.96	242.128	243.135	12.724	1.97872e+06	70		0						No matches found	Single match found	No MS2	[M+H]+1	1.97872e+06	4.2
	FALSE		C H2 F N2 O2 P S4	Full match	No results	No results	No results	No results	3.55	251.873	252.88	29.644	1.96883e+06	0		0						No matches found	No matches found	DDA for preferred ion	[M+H]+1	1.96883e+06	8
	FALSE		C3 H7 F N10 O6	Full match	No results	No results	No match	No results	0.51	298.054	299.061	11.156	1.91326e+06	1		0						No matches found	No matches found	No MS2	[M+H]+1	1.91326e+06	3.2
	FALSE	Erucamide	C22 H43 N O	Full match	No results	No results	Full match	No results	-2.2	337.334	338.341	23.447	1.89484e+06	14		0						No matches found	No matches found	DDA for preferred ion	[M+H]+1	1.89484e+06	8
	FALSE	NP-002105	C24 H32 O7	No match	Invalid mass	No results	No match	No match	-41673.7	414.203	437.192	9.997	1.86169e+06	5		0						No matches found	Multiple matches found	DDA for preferred ion	[M+Na]+1	1.86169e+06	8
	FALSE		C2 H3 N2 O2 P	Full match	No results	No results	No results	No results	1.72	117.993	119.001	29.761	1.80362e+06	0		0						No matches found	No matches found	DDA for preferred ion	[M+H]+1	1.80362e+06	7.5
	FALSE	N-Methyl-2-(2-thienylcarbonyl)hydrazinecarbothioamide	C7 H9 N3 O S2	Full match	No results	No results	Not the top hit	No results	4.58	215.02	108.517	29.424	1.69715e+06	7		0						No matches found	No matches found	DDA for other ion	[M+2H]+2	1.69715e+06	8
	FALSE	3-(1,2,4-triazol-1-ylmethyl)aniline	C9 H10 N4	Full match	No results	No results	Full match	No results	-1.77	174.09	175.098	27.365	1.69224e+06	36		0						No matches found	No matches found	DDA for other ion	[M+H]+1	1.69224e+06	3.2
	FALSE		C H3 O2 P3 S	Full match	No results	No results	No results	No results	0.61	171.907	213.941	29.624	1.6399e+06	0		0						No matches found	No matches found	DDA for other ion	[M+ACN+H]+1	1.6399e+06	4.8
	FALSE	2,4,6-quinazolinetriamine	C8 H9 N5	Full match	No results	No results	Full match	No results	-2.24	175.085	217.119	27.366	1.61249e+06	29		0						No matches found	No matches found	DDA for other ion	[M+ACN+H]+1	1.61249e+06	8.6
	FALSE	N''-[(1E)-1-Phenylethylidene]carbonohydrazonic diamide	C9 H12 N4	Full match	No results	No results	Full match	No results	-1.8	176.106	177.113	27.364	1.6075e+06	25		0						No matches found	No matches found	No MS2	[M+H]+1	1.6075e+06	3.7
	FALSE	Ent-α-Cyperone	C15 H22 O	Full match	No results	No results	Not the top hit	Full match	-3.12	218.166	219.174	13.558	1.55721e+06	100		0						No matches found	Multiple matches found	No MS2	[M+H]+1	1.55721e+06	3.2
	FALSE		C2 H5 O P3	Full match	No results	No results	No results	No results	1.61	137.956	293.944	29.694	1.55124e+06	0		0						No matches found	No matches found	DDA for preferred ion	[2M+NH4]+1	1.55124e+06	3.7
	FALSE		C11 H21 N4 P S3	Full match	No results	No results	No match	No match	0.58	336.067	337.074	11.144	1.54868e+06	116		0						No matches found	Single match found	DDA for preferred ion	[M+H]+1	1.54868e+06	8.6
	FALSE		C19 H15 F N3 O P	Full match	No results	No results	No match	No results	-4.47	351.092	176.553	29.561	1.52809e+06	1		0						No matches found	No matches found	No MS2	[M+2H]+2	1.52809e+06	5.9
	FALSE	Serinolamide A	C23 H45 N O3	Full match	No results	No results	Full match	Full match	-2.94	383.339	406.328	19.641	1.51451e+06	5		0						No matches found	Single match found	No MS2	[M+Na]+1	1.51451e+06	5.3
	FALSE		C7 H15 F N10 S3	Full match	No results	No results	No match	No results	-3.02	354.062	355.069	14.019	1.49623e+06	60		0						No matches found	No matches found	No MS2	[M+H]+1	1.49623e+06	3.2
	FALSE		C21 H45 N	Full match	No results	No results	No results	No results	-3	311.354	312.362	14.893	1.48824e+06	0		0						No matches found	No matches found	DDA for preferred ion	[M+H]+1	1.48824e+06	6.4
	FALSE	3'-(Trifluoromethyl)-4-biphenylyl alpha-D-mannopyranoside	C19 H19 F3 O6	Full match	No results	No results	Not the top hit	No match	3.25	400.115	401.122	5.271	1.46433e+06	52		0						Multiple matches found	Multiple matches found	DDA for preferred ion	[M+H]+1	1.46433e+06	9.1
	FALSE	Altercrasin D	C24 H31 N O4	Full match	No results	No results	Partial match	Full match	-2.95	397.224	398.231	16.769	1.43274e+06	80		0						No matches found	Multiple matches found	DDA for preferred ion	[M+H]+1	1.43274e+06	9.1
	FALSE	Furfural	C5 H4 O2	Full match	No results	No results	Full match	No results	-4.09	96.0207	97.028	0.917	1.41203e+06	6		0						No matches found	No matches found	DDA for other ion	[M+H]+1	1.41203e+06	4.2
	FALSE	DL-Glutamine	C5 H10 N2 O3	Full match	No results	No results	Full match	No results	-2.46	146.069	147.076	0.876	1.39296e+06	27		0						No matches found	No matches found	DDA for preferred ion	[M+H]+1	1.39296e+06	8.6
	FALSE		C45 H63 F O	Full match	No results	No results	No results	No match	0.99	638.487	639.494	28.364	1.38905e+06	0		0						No matches found	Single match found	No MS2	[M+H]+1	1.38905e+06	2.6
	FALSE	4,4'-(1,12-Dodecanediyl)bis(5-ethyl-2,4-dihydro-3H-1,2,4-triazol-3-one)	C20 H36 N6 O2	Full match	No results	No results	Full match	No results	-0.88	392.29	393.297	29.361	1.35669e+06	4		0						No matches found	No matches found	DDA for preferred ion	[M+H]+1	1.35669e+06	2.6
	FALSE			No results	No results	No results	No results	No results		117.96	118.967	29.489	1.33134e+06	0		0						No matches found	No matches found	DDA for preferred ion	[M+H]+1	1.33134e+06	8
	FALSE	Astilbin	C21 H22 O11	Not the top hit	No results	Full match	Partial match	Partial match	-2.43	450.115	451.122	5.004	1.32167e+06	111		1					57.3	Multiple matches found	Multiple matches found	DDA for preferred ion	[M+H]+1	1.32167e+06	8.6
	FALSE		C2 H5 Cl2 F2 N3	Full match	No results	No results	No results	No results	1.32	178.983	179.99	29.772	1.29299e+06	0		0						No matches found	No matches found	No MS2	[M+H]+1	1.29299e+06	3.7
	FALSE			No results	No results	No results	No results	No results		119.946	161.98	29.654	1.25276e+06	0		0						No matches found	No matches found	DDA for other ion	[M+ACN+H]+1	1.25276e+06	4.2
	FALSE	Biguanide	C8 H11 N5	Full match	No results	No results	Full match	No results	-1.85	177.101	178.108	27.365	1.25121e+06	20		0						No matches found	No matches found	DDA for preferred ion	[M+H]+1	1.25121e+06	3.2
	FALSE	L-(+)-Aspartic acid	C4 H7 N O4	Full match	No results	No results	Full match	No results	-2.58	133.037	134.044	0.878	1.23507e+06	10		0						No matches found	No matches found	No MS2	[M+H]+1	1.23507e+06	9.1
	FALSE		C9 H9 N2 O3 P	Full match	No results	No results	No match	No results	-0.23	224.035	225.042	7.955	1.22103e+06	20		0						No matches found	No matches found	No MS2	[M+H]+1	1.22103e+06	3.2
	FALSE	N-[3-(Trifluoromethyl)-1H-1,2,4-triazol-5-yl]tetrazolo[1,5-a]pyridine-6-carboxamide	C9 H5 F3 N8 O	Full match	No results	No results	Full match	No results	-0.45	298.054	281.05	14.013	1.21757e+06	1		0						No matches found	No matches found	No MS2	[M+H-H2O]+1	1.21757e+06	2.8
	FALSE	PALMITOYL ALANINE	C19 H37 N O3	Full match	No results	No results	Full match	No results	-2.87	327.276	350.266	15.445	1.21647e+06	14		0						No matches found	No matches found	DDA for other ion	[M+Na]+1	1.21647e+06	8.3
	FALSE		C19 H41 N	Full match	No results	No results	No results	No results	-2.69	283.323	284.33	13.094	1.19086e+06	0		0						No matches found	No matches found	DDA for preferred ion	[M+H]+1	1.19086e+06	8.3
	FALSE			No results	No results	No results	No results	No results		68.986	138.98	29.488	1.16914e+06	0		0						No matches found	No matches found	DDA for preferred ion	[2M+H]+1	1.16914e+06	8.3
	FALSE		C46 H20 F4 N2	Full match	No results	No results	No match	No match	-0.24	676.156	339.085	5.274	1.16026e+06	5		0						No matches found	Single match found	No MS2	[M+2H]+2	1.16026e+06	8.8
	FALSE	6,3',4'-Trihydroxy-4-methoxy-5-methylaurone	C17 H14 O6	Full match	No results	No results	Partial match	Full match	-2.65	314.078	315.085	5.271	1.13343e+06	138		0						Multiple matches found	Multiple matches found	DDA for preferred ion	[M+H]+1	1.13343e+06	8.8
	FALSE		C7 H8 F2 O2 S	Full match	No results	No results	No match	No results	-0.96	194.021	195.028	5.273	1.12784e+06	9		0						No matches found	No matches found	No MS2	[M+H]+1	1.12784e+06	5
	FALSE		C8 H6 F O3 P	Full match	No results	No results	No match	No results	3.99	200.005	101.01	29.515	1.07129e+06	1		0						No matches found	No matches found	DDA for other ion	[M+2H]+2	1.07129e+06	8.3
	FALSE		C23 H12 F2 N4	Full match	No results	No results	No match	No match	2.88	382.104	383.111	5.272	1.03686e+06	91		0						Multiple matches found	Multiple matches found	No MS2	[M+H]+1	1.03686e+06	8.8
	FALSE		C3 H7 Cl2 O7 P3 S	Full match	No results	No results	No results	No results	-2.27	349.849	350.857	29.653	1.03081e+06	0		0						No matches found	No matches found	No MS2	[M+H]+1	1.03081e+06	8.3
	FALSE	Sphingosine (d18:1)	C18 H37 N O2	No match	Invalid mass	No results	No match	No results	-60181.6	281.271	282.278	15.702	1.02952e+06	11		0						No matches found	No matches found	DDA for preferred ion	[M+H]+1	1.02952e+06	2.8
	FALSE		C33 H32 F N5 O P2 S2	Full match	No results	No results	No match	No results	0.06	659.151	330.583	5.277	1.0237e+06	1		0						No matches found	No matches found	No MS2	[M+2H]+2	1.0237e+06	8.3
	FALSE	L-Leucine	C6 H13 N O2	No match	No results	Invalid mass	No match	No results	-244301	99.068	132.102	1.032	1.01159e+06	17		1					76	No matches found	No matches found	DDA for other ion	[M+H+MeOH]+1	1.01159e+06	8.8
	FALSE	N~5~-(pyridin-2-ylmethyl)-1H-1,2,4-triazole-3,5-diamine	C8 H10 N6	Full match	Full match	No results	Partial match	No results	-0.72	190.097	191.104	6.231	1.01e+06	18		0						No matches found	No matches found	DDA for preferred ion	[M+H]+1	1.01e+06	8.3
	FALSE		C24 H18 F N2 O2 P	Full match	No results	No results	No match	No match	1.64	416.11	417.117	5.005	1.00179e+06	135		0						Multiple matches found	Multiple matches found	No MS2	[M+H]+1	1.00179e+06	8.3
	FALSE		C H F3 N O P3	Full match	No results	No results	No results	No results	0.3	192.922	193.93	29.616	988981	0		0						No matches found	No matches found	No MS2	[M+H]+1	988981	7.2
	FALSE			No results	No results	No results	No results	No results		87.9943	89.0016	29.497	961738	0		0						No matches found	No matches found	DDA for preferred ion	[M+H]+1	961738	5.5
	FALSE		C17 H39 N3 S2	Full match	No results	No results	No match	No results	-0.72	349.258	350.266	15.707	916028	1		0						No matches found	No matches found	DDA for preferred ion	[M+H]+1	916028	7.2
	FALSE		C3 H2 F3 P S	Full match	No results	No results	No results	No results	-1.51	157.956	158.964	29.188	881928	0		0						No matches found	No matches found	DDA for preferred ion	[M+H]+1	881928	4.5
	FALSE	4-(2-Ethyl-2H-tetrazol-5-yl)aniline	C9 H11 N5	Full match	No results	No results	Full match	No results	-1.69	189.101	190.108	27.364	875666	30		0						No matches found	No matches found	No MS2	[M+H]+1	875666	5.5
	FALSE		C4 H4 F N3 O2 S	Full match	No results	No results	No match	No results	1.01	177.001	199.99	0.853	864707	1		0						No matches found	No matches found	No MS2	[M+Na]+1	864707	5.5
	FALSE	N,N-Diethyldodecanamide	C16 H33 N O	Full match	Full match	No results	Partial match	No results	-2.88	255.255	256.263	17.331	858153	7		0						No matches found	No matches found	DDA for preferred ion	[M+H]+1	858153	8.3
	FALSE		C25 H53 N	Full match	No results	No results	No results	No results	-2.9	367.417	368.424	17.746	854415	0		0						No matches found	No matches found	No MS2	[M+H]+1	854415	6.1
	FALSE	CJ-13,982	C18 H32 O7	Full match	No results	No results	Partial match	Full match	-2.73	360.214	383.203	13.993	828187	6		0						No matches found	Single match found	DDA for other ion	[M+Na]+1	828187	8.3
	FALSE	N1-(2-cyanophenyl)-2-[(2-{[2-(2-cyanoanilino)-2-oxoethyl]thio}ethyl)thio]acetamide	C20 H18 N4 O2 S2	No match	Invalid mass	No results	No match	No results	-5.07	410.085	411.092	13.86	828157	111		0						No matches found	No matches found	DDA for preferred ion	[M+H]+1	828157	7.2
	FALSE			No results	No results	No results	No results	No results		141.94	164.93	29.337	828105	0		0						No matches found	No matches found	DDA for preferred ion	[M+Na]+1	828105	5
	FALSE		C27 H44 N2 S2	Full match	No results	No results	No match	No results	-0.34	460.294	461.302	22.256	826336	19		0						No matches found	No matches found	DDA for preferred ion	[M+H]+1	826336	7.2
	FALSE		C2 H7 F N10 S	Full match	No results	No results	No match	No results	-0.49	222.056	223.063	16.657	822362	4		0						No matches found	No matches found	No MS2	[M+H]+1	822362	2.8
	FALSE		C11 H27 N4 O3 P	Full match	No results	No results	No match	No match	0.23	294.182	295.189	9.982	816441	65		0						No matches found	Multiple matches found	DDA for preferred ion	[M+H]+1	816441	6.6
	FALSE	Sphingosine (d18:1)	C18 H37 N O2	No match	Invalid mass	No results	No match	No results	-60181.9	281.271	282.278	15.438	812981	11		0						No matches found	No matches found	DDA for preferred ion	[M+H]+1	812981	6.6
	FALSE		C45 H74 F3 N3 O S	Full match	No results	No results	No results	No results	-0.01	761.55	762.558	27.634	789255	0		0						No matches found	No matches found	No MS2	[M+H]+1	789255	6.1
	FALSE	Methyl Palmitate	C17 H34 O2	No match	Invalid mass	No results	No match	No results	62998.5	287.282	288.289	8.64	779314	6		0						No matches found	No matches found	DDA for preferred ion	[M+H]+1	779314	3.9
	FALSE		C25 H20 O P2	Full match	No results	No results	No match	No match	0.08	398.099	399.106	5.269	778007	133		0						Single match found	Multiple matches found	No MS2	[M+H]+1	778007	2.8
	FALSE			No results	No results	No results	No results	No results		96.0018	97.0091	29.497	769269	0		0						No matches found	No matches found	No MS2	[M+H]+1	769269	6.6
	FALSE	Benzaldehyde	C7 H6 O	Full match	No results	No results	Full match	No results	-4.47	106.041	107.049	11.197	767392	5		0						No matches found	No matches found	No MS2	[M+H]+1	767392	7.2
	FALSE		C31 H30 F4 O6 P2	Full match	No results	No results	No match	No match	0.33	636.146	637.153	4.132	741532	9		0						Multiple matches found	Multiple matches found	DDA for preferred ion	[M+H]+1	741532	7.7
	FALSE	Phytosphingosine	C18 H39 N O3	Full match	No results	No results	Full match	Full match	-2.72	317.292	318.299	10.125	723607	3		0						No matches found	Single match found	DDA for preferred ion	[M+H]+1	723607	7.7
	FALSE	Lauryldimethylamine oxide	C14 H31 N O	Full match	No results	No results	Full match	No results	-2.3	229.24	230.247	8.159	722152	7		0						No matches found	No matches found	DDA for preferred ion	[M+H]+1	722152	8.3
	FALSE	(9Z)-9-Octadecenamide	C18 H35 N O	Full match	No results	No results	Full match	No results	-2.59	281.271	282.278	12.814	721958	11		0						No matches found	No matches found	No MS2	[M+H]+1	721958	7.7
	FALSE		C3 H2 N4 O S5	Full match	No results	No results	No match	No results	1.29	269.884	270.891	29.651	720503	1		0						No matches found	No matches found	No MS2	[M+H]+1	720503	7.2
	FALSE	TRILAURYLAMINE	C36 H75 N	Full match	No results	No results	Full match	No results	-2.26	521.589	522.596	23.272	710566	1		0						No matches found	No matches found	No MS2	[M+H]+1	710566	3.9
	FALSE		C36 H24 Cl F O S	Full match	No results	No results	No match	No results	0.79	558.122	559.13	19.202	707506	27		0						No matches found	No matches found	DDA for preferred ion	[M+H]+1	707506	8.8
	FALSE		C10 H17 F O5 P2	Full match	No results	No results	No match	No results	0.27	298.054	281.05	16.648	696463	1		0						No matches found	No matches found	No MS2	[M+H-H2O]+1	696463	2.8
	FALSE		C45 H28 F3 P	Full match	No results	No results	No match	No match	-0.52	656.188	657.195	5.631	689887	16		0						No matches found	Single match found	No MS2	[M+H]+1	689887	8.8
	FALSE	Pestalolide B	C14 H22 O4	Full match	No results	No results	Partial match	Full match	-2.97	254.151	277.14	8.16	664610	55		0						No matches found	Multiple matches found	DDA for preferred ion	[M+Na]+1	664610	8.3
	FALSE		C2 H6 F N2 O4 P S2	Full match	No results	No results	No match	No results	0.8	235.949	236.957	29.48	650181	1		0						No matches found	No matches found	DDA for preferred ion	[M+H]+1	650181	7.7
	FALSE		C9 H O4 P S	Full match	No results	No results	No match	No results	-0.2	235.933	236.941	29.687	649045	1		0						No matches found	No matches found	No MS2	[M+H]+1	649045	5.5
	FALSE			No results	No results	No results	No results	No results		137.899	138.906	0.866	639329	0		0						No matches found	No matches found	No MS2	[M+H]+1	639329	9.3
	FALSE	1,2,4,5-Benzenetetramine	C6 H10 N4	Full match	No results	No results	Full match	No results	-2.49	138.09	139.097	27.363	639083	10		0						No matches found	No matches found	DDA for preferred ion	[M+H]+1	639083	5
	FALSE		C H3 P3 S	Full match	No results	No results	No results	No results	-3.93	139.916	140.924	29.695	635918	0		0						No matches found	No matches found	DDA for preferred ion	[M+H]+1	635918	5.5
	FALSE		C36 H19 N2 O4 P	Full match	No results	No results	No match	No match	1.21	574.109	575.116	4.232	634423	27		0						No matches found	Multiple matches found	No MS2	[M+H]+1	634423	8.8
	FALSE	N-Undecanoylglycine	C13 H25 N O3	Full match	No results	No results	Full match	No results	-2.72	243.183	266.172	6.716	625058	19		0						No matches found	No matches found	DDA for other ion	[M+Na]+1	625058	8.3
	FALSE		C8 H15 N4 P S2	Full match	No results	No results	No match	No match	-1.87	262.047	263.054	5.271	623850	29		0						No matches found	Multiple matches found	No MS2	[M+H]+1	623850	4.5
	FALSE		C33 H67 F2 O5 P	Full match	No results	No results	No match	No results	1.98	612.471	613.478	29.191	619460	3		0						No matches found	No matches found	No MS2	[M+H]+1	619460	0.3
	FALSE			No results	No results	No results	No results	No results		166.541	167.548	29.514	616046	0		0						No matches found	No matches found	No MS2	[M+H]+1	616046	7.4
	FALSE		C3 H8 F2 N6 O	Full match	No results	No results	No match	No match	0.35	182.073	183.08	9.756	602909	15		0						No matches found	Single match found	No MS2	[M+H]+1	602909	7.4
	FALSE		C13 H27 F N2 O16	Full match	No results	No results	No match	No results	2.18	486.136	487.143	4.39	586497	120		0						No matches found	No matches found	DDA for preferred ion	[M+H]+1	586497	7.9
	FALSE			No results	No results	No results	No results	No results		127.955	128.963	29.48	573852	0		0						No matches found	No matches found	No MS2	[M+H]+1	573852	7.4
	FALSE	(2E)-1-(1,3-Benzodioxol-5-yl)-3-[2-methoxy-5-(5-methyl-2-thienyl)phenyl]-2-propen-1-one	C22 H18 O4 S	Full match	No results	No results	Full match	No results	-3.48	378.091	379.099	4.018	572486	11		0						No matches found	No matches found	No MS2	[M+H]+1	572486	8.5
	FALSE		C H Cl3 O P2	Full match	No results	No results	No results	No results	3.08	195.857	196.865	0.866	568543	0		0						No matches found	No matches found	No MS2	[M+H]+1	568543	7.9
	FALSE		C36 H76 N7 O7 P	Full match	No results	No results	No results	No results	-0.1	749.554	750.562	16.72	550514	0		0						No matches found	No matches found	No MS2	[M+H]+1	550514	7.9
	FALSE		C2 H Cl2 N3 O2 S	Full match	No results	No results	No results	No results	-0.73	200.917	201.924	29.787	520537	0		0						No matches found	No matches found	No MS2	[M+H]+1	520537	3
	FALSE		C H F N2 S2	Full match	No results	No results	No match	No results	1.77	123.957	124.964	29.458	518931	2		0						No matches found	No matches found	No MS2	[M+H]+1	518931	7.9
	FALSE		C10 H23 F2 N4 O5 P S2	Full match	No results	No results	No match	No match	-0.37	412.081	413.089	14.011	511653	66		0						No matches found	Single match found	DDA for preferred ion	[M+H]+1	511653	7.9
	FALSE		C2 H F O5 P2 S2	Full match	No results	No results	No results	No results	0.21	249.873	250.88	29.687	502132	0		0						No matches found	No matches found	No MS2	[M+H]+1	502132	4.7
	FALSE	Erucamide	C22 H43 N O	Full match	No results	No results	Full match	No results	-2.01	337.334	338.341	19.633	499352	14		0						No matches found	No matches found	No MS2	[M+H]+1	499352	7.9
	FALSE		C40 H80 F2 N8 O7 S2	Full match	No results	No results	No match	No match	0.38	886.556	909.545	29.28	494885	6		0						No matches found	Single match found	No MS2	[M+Na]+1	494885	3
	FALSE		C4 H F4 P3	Full match	No results	No results	No match	No results	-0.4	217.923	218.93	29.731	489304	1		0						No matches found	No matches found	No MS2	[M+H]+1	489304	5.2
	FALSE	Acetylcarnitine	C9 H17 N O4	Invalid mass	No results	No results	Invalid mass	No match	5.04	203.117	204.124	27.366	488958	100		0						No matches found	Single match found	No MS2	[M+H]+1	488958	6.8
	FALSE		C25 H36 N2 S2	Full match	No results	No results	No match	No match	-0.59	428.232	429.239	29.386	487675	170		0						No matches found	Multiple matches found	No MS2	[M+H]+1	487675	5.8
	FALSE		C25 H29 F S	Full match	No results	No results	No match	No match	0.74	380.198	381.205	18.298	480353	56		0						No matches found	Multiple matches found	No MS2	[M+H]+1	480353	3
	FALSE	Erucamide	C22 H43 N O	Full match	No results	No results	Full match	No results	-2.01	337.334	338.341	23.226	472733	14		0						No matches found	No matches found	No MS2	[M+H]+1	472733	7.4
	FALSE	LAURIMINODIPROPIONIC ACID	C18 H35 N O4	Full match	No results	No results	Full match	No results	-2.69	329.256	330.263	9.371	467749	6		0						No matches found	No matches found	DDA for preferred ion	[M+H]+1	467749	7.9
	FALSE	4-Methyl-6-(trifluoromethyl)-2-pyrimidinamine	C6 H6 F3 N3	Full match	No results	No results	Full match	No results	-2.66	177.051	200.04	0.809	465335	1		0						No matches found	No matches found	No MS2	[M+Na]+1	465335	7.9
	FALSE	3-Ethyl-3,5-dimethyl-5-(trifluoromethyl)dihydro-2(3H)-furanone	C9 H13 F3 O2	Full match	No results	No results	Full match	No results	-1.63	210.086	211.094	5.565	464800	1		0						No matches found	No matches found	No MS2	[M+H]+1	464800	2.5
	FALSE		C18 H27 F O S	Full match	No results	No results	No match	No match	1.61	310.177	333.166	9.194	461830	55		0						No matches found	Multiple matches found	No MS2	[M+Na]+1	461830	7.4
	FALSE		C8 H11 Cl O S3	Full match	No results	No results	No match	No results	-3.08	253.965	254.973	29.515	458861	1		0						No matches found	No matches found	No MS2	[M+H]+1	458861	7.4
	FALSE	Octylamine	C8 H19 N	Full match	No results	No results	Full match	No results	-4.18	129.151	130.158	4.256	458241	6		0						No matches found	No matches found	No MS2	[M+H]+1	458241	3
	FALSE		C3 H F4 P	Full match	No results	No results	No match	No results	-4.51	143.975	144.982	29.393	457710	1		0						No matches found	No matches found	No MS2	[M+H]+1	457710	5.2
	FALSE		C9 H20 F N3 O	Full match	No results	No results	No match	No results	-1	205.159	206.166	14.2	456703	28		0						No matches found	No matches found	No MS2	[M+H]+1	456703	7.4
	FALSE		C26 H30 F4 O4 P2	Full match	No results	No results	No match	No match	1.59	544.156	545.164	5.271	454006	1		0						No matches found	Multiple matches found	No MS2	[M+H]+1	454006	8.5
	FALSE		C7 H2 O2	Full match	No results	No results	No results	No results	3.65	118.006	119.013	29.542	452013	0		0						No matches found	No matches found	DDA for preferred ion	[M+H]+1	452013	6.8
	FALSE			No results	No results	No results	No results	No results		111.512	112.519	29.479	445208	0		0						No matches found	No matches found	DDA for preferred ion	[M+H]+1	445208	7.4
	FALSE		C4 H14 F5 N8 O7 P	Full match	No results	No results	No match	No results	0.59	412.065	413.072	10.384	441255	121		0						No matches found	No matches found	DDA for preferred ion	[M+H]+1	441255	9
	FALSE	(2R)-3-{[(2-Aminoethoxy)(hydroxy)phosphoryl]oxy}-2-hydroxypropyl laurate	C17 H36 N O7 P	Full match	No results	No results	Full match	No match	3.33	397.224	398.232	16.609	438139	3		0						No matches found	Multiple matches found	No MS2	[M+H]+1	438139	7.4
	FALSE		C H3 N O5	Full match	No results	No results	No results	No results	-1.66	109.001	151.035	29.487	437229	0		0						No matches found	No matches found	No MS2	[M+ACN+H]+1	437229	3
	FALSE		C49 H35 F3 N4 O2 S3	Full match	No results	No results	No match	No results	0	864.187	865.195	4.866	433542	10		0						No matches found	No matches found	DDA for preferred ion	[M+H]+1	433542	7.9
	FALSE	(+/-)-2-Hydroxyglutaric acid	C5 H8 O5	Full match	No results	No results	Full match	No results	0.49	148.037	297.082	14.016	427816	30		0						No matches found	No matches found	DDA for preferred ion	[2M+H]+1	427816	8.5
	FALSE		C18 H43 F N6 O7	Full match	No results	No results	No match	No results	-2.36	474.317	475.324	4.792	424888	4		0						No matches found	No matches found	No MS2	[M+H]+1	424888	7.9
	FALSE	2-ethyl-5-methylpyrazine	C7 H10 N2	Full match	No results	No results	Not the top hit	Full match	-3.23	122.084	123.091	29.062	422519	32		0						No matches found	Multiple matches found	DDA for preferred ion	[M+H]+1	422519	5.8
	FALSE		C12 H20 F2 O S	Full match	No results	No results	No match	No match	-1.57	250.12	273.109	10.259	404262	95		0						No matches found	Multiple matches found	No MS2	[M+Na]+1	404262	9
	FALSE		C21 H29 F3 O7	Full match	No results	No results	No match	No results	-2.84	450.185	451.193	4.957	399081	95		0						No matches found	No matches found	DDA for preferred ion	[M+H]+1	399081	3.6
	FALSE		C20 H44 F5 N8 P	Full match	No results	No results	No match	No match	-0.25	522.335	175.119	29.779	395937	15		0						No matches found	Multiple matches found	No MS2	[M+3H]+3	395937	1.4
	FALSE	C20 sphinganine	C20 H43 N O2	Full match	No results	No results	Full match	No results	-2.27	329.329	330.336	11.972	388767	6		0						No matches found	No matches found	No MS2	[M+H]+1	388767	7.9
	FALSE			No results	No results	No results	No results	No results		186.909	187.916	0.242	378880	0		0						No matches found	No matches found	No MS2	[M+H]+1	378880	2.5
	FALSE		C48 H73 F2 N3 S	Full match	No results	No results	No results	No results	0.05	761.549	762.557	27.779	377094	0		0						No matches found	No matches found	No MS2	[M+H]+1	377094	7.4
	FALSE		C5 H6 F N4 O2 P	Full match	No results	No results	No match	No results	-0.02	204.021	205.029	29.698	365346	9		0						No matches found	No matches found	No MS2	[M+H]+1	365346	6.8
	FALSE		C31 H47 N O S2	Full match	No results	No results	No match	No results	-3.89	513.308	514.315	10.002	362929	24		0						No matches found	No matches found	No MS2	[M+H]+1	362929	7.4
	FALSE		C17 H38 F N7 O3	Full match	No results	No results	No match	No results	-4.79	407.3	408.307	18.931	362383	1		0						No matches found	No matches found	No MS2	[M+H]+1	362383	7.4
	FALSE		C12 H23 F2 N4 P S	Full match	No results	No results	No match	No match	0.22	324.135	325.142	13.378	350631	233		0						Multiple matches found	Multiple matches found	No MS2	[M+H]+1	350631	7.9
	FALSE			No results	No results	No results	No results	No results		101.501	102.509	29.832	344586	0		0						No matches found	No matches found	No MS2	[M+H]+1	344586	6.8
	FALSE		C9 H9 N2 O3 P	Full match	No results	No results	No match	No results	-0.41	224.035	225.042	14.021	342156	20		0						No matches found	No matches found	No MS2	[M+H]+1	342156	8.5
	FALSE	NP-003117	C13 H20 O4	No match	Invalid mass	No results	No match	No match	-75003.3	222.125	223.132	7.823	335532	76		0						No matches found	Multiple matches found	DDA for preferred ion	[M+H]+1	335532	7.4
	FALSE		C23 H6 F O18 P3 S4	Full match	No results	No results	No results	No results	0	809.763	270.928	29.724	332556	0		0						No matches found	No matches found	No MS2	[M+3H]+3	332556	6.8
	FALSE		C34 H25 N7 S	Full match	No results	No results	No match	No results	-2.31	563.188	564.195	25.661	323354	57		0						No matches found	No matches found	No MS2	[M+H]+1	323354	7.4
	FALSE		C31 H39 F2 P	Full match	No results	No results	No match	No results	-1.08	480.275	481.283	23.508	318197	75		0						No matches found	No matches found	No MS2	[M+H]+1	318197	3
	FALSE	2,10-dimethyl 4-hydroxy-6-oxo-4-undecen-7-yne	C13 H20 O2	Full match	No results	No results	Partial match	Full match	-2.35	208.146	209.153	12.341	314130	49		0						No matches found	Multiple matches found	No MS2	[M+H]+1	314130	6.8
	FALSE			No results	No results	No results	No results	No results		140.951	182.985	29.52	312554	0		0						No matches found	No matches found	DDA for preferred ion	[M+ACN+H]+1	312554	7.1
	FALSE	NSC 622050	C16 H31 N O3	Full match	No results	No results	Full match	No results	-2.69	285.23	286.237	12.55	308593	6		0						No matches found	No matches found	No MS2	[M+H]+1	308593	3.3
	FALSE		C8 H15 F2 N S	Full match	No results	No results	No match	No match	-0.9	195.089	196.096	10.089	306682	105		0						No matches found	Multiple matches found	No MS2	[M+H]+1	306682	7.6
	FALSE	(2,4-Diamino-6-pteridinyl)methanol	C7 H8 N6 O	Full match	No results	No results	Full match	No results	-1.55	192.076	193.083	5.076	289577	12		0						No matches found	No matches found	No MS2	[M+H]+1	289577	2.7
	FALSE		C47 H62 Cl F3 N7 P S5	Full match	No results	No results	No results	No results	-0.05	1007.3	1008.31	29.025	284083	0		0						No matches found	No matches found	No MS2	[M+H]+1	284083	3.3
	FALSE		C30 H62 F N O3 P2	Full match	No results	No results	No match	No match	0.2	565.419	588.408	4.994	279999	3		0						No matches found	Multiple matches found	No MS2	[M+Na]+1	279999	8.2
	FALSE		C5 H8 F4 O2 P2 S3	Full match	No results	No results	No results	No results	0.74	333.91	316.907	29.765	279148	0		0						No matches found	No matches found	No MS2	[M+H-H2O]+1	279148	2.7
	FALSE	(3beta,12beta,20R)-12-Hydroxy-20,25-epoxydammaran-3-yl 10-undecenoate	C41 H70 O4	Full match	No results	No results	Full match	No results	-1.23	626.527	627.534	29.269	278471	1		0						No matches found	No matches found	No MS2	[M+H]+1	278471	7.1
	FALSE		C4 H10 F2 N6 O3	Full match	No results	No results	No match	No match	0.07	228.078	229.086	10.916	278214	140		0						No matches found	Single match found	No MS2	[M+H]+1	278214	7.1
	FALSE			No results	No results	No results	No results	No results		137.928	138.935	29.734	278141	0		0						No matches found	No matches found	No MS2	[M+H]+1	278141	5.4
	FALSE		C3 H3 Cl F5 O3 P3 S3	Full match	No results	No results	No results	No results	0.7	405.807	388.803	29.634	275730	0		0						No matches found	No matches found	No MS2	[M+H-H2O]+1	275730	7.1
	FALSE		C4 H14 F2 N6 S	Full match	No results	No results	No match	No results	-0.17	216.097	217.104	29.236	275130	2		0						No matches found	No matches found	No MS2	[M+H]+1	275130	3.3
	FALSE	Ethephon	C2 H6 Cl O3 P	No results	No results	No results	Full match	No results	0.73	143.974	144.982	29.181	267472	1		0						No matches found	No matches found	No MS2	[M+H]+1	267472	6.5
	FALSE		C13 H39 N10 O2 P	Full match	No results	No results	No match	No results	-0.04	398.299	399.307	16.685	259561	1		0						No matches found	No matches found	No MS2	[M+H]+1	259561	2.7
	FALSE		C13 H4 F3 N5 O5	Full match	No results	No results	No match	No results	-1.03	367.016	368.023	29.689	259546	14		0						No matches found	No matches found	No MS2	[M+H]+1	259546	5.4
	FALSE		C4 H5 N O4 S2	Full match	No results	No results	No results	No results	1.48	194.966	195.974	29.531	250036	0		0						No matches found	No matches found	DDA for preferred ion	[M+H]+1	250036	7.1
	FALSE			No results	No results	No results	No results	No results		119.929	120.936	29.803	249170	0		0						No matches found	No matches found	No MS2	[M+H]+1	249170	3.3
	FALSE		C2 H6 F3 N O2 P2 S3	Full match	No results	No results	No results	No results	0.93	290.899	291.906	0.21	247763	0		0						No matches found	No matches found	No MS2	[M+H]+1	247763	4.3
	FALSE		C H2 N4 O P2 S5	Full match	No results	No results	No results	No results	-1.97	307.83	308.837	29.603	239936	0		0						No matches found	No matches found	No MS2	[M+H]+1	239936	7.1
	FALSE		C7 H Cl2 P3 S	Full match	No results	No results	No results	No results	1.52	279.839	280.847	0.864	233668	0		0						No matches found	No matches found	No MS2	[M+H]+1	233668	4.3
	FALSE		C14 H28 S	Full match	No results	No results	No results	No results	0.72	228.191	251.18	7.591	229328	0		0						No matches found	No matches found	No MS2	[M+Na]+1	229328	7.6
	FALSE			No results	No results	No results	No results	No results		972.187	973.195	24.639	224817	0		0						No matches found	No matches found	No MS2	[M+H]+1	224817	1.1
	FALSE	2-Hydroxy-3-butenenitrile	C4 H5 N O	Full match	No results	No results	Full match	No results	-4.53	83.0367	116.07	0.869	220644	2		0						No matches found	No matches found	No MS2	[M+H+MeOH]+1	220644	7.6
	FALSE		C22 H14 Cl N10 O P	Full match	No results	No results	No match	No results	-0.21	500.078	501.085	16.643	220144	15		0						No matches found	No matches found	No MS2	[M+H]+1	220144	8.2
	FALSE			No results	No results	No results	No results	No results		266.875	267.883	0.591	211595	0		0						No matches found	No matches found	No MS2	[M+H]+1	211595	6.5
	FALSE			No results	No results	No results	No results	No results		955.692	956.699	23.715	210795	0		0						No matches found	No matches found	No MS2	[M+H]+1	210795	0
	FALSE		C20 H15 F2 O9 P	Full match	No results	No results	No match	No results	-0.02	468.042	491.032	4.527	207388	28		0						No matches found	No matches found	No MS2	[M+Na]+1	207388	7.6
	FALSE	(+/-)-2-Hydroxyglutaric acid	C5 H8 O5	Full match	No results	No results	Full match	No results	-0.26	148.037	297.081	16.638	207059	30		0						No matches found	No matches found	DDA for preferred ion	[2M+H]+1	207059	2.7
	FALSE		C3 H4 Cl2 F2 N2 P2	Full match	No results	No results	No results	No results	1.02	237.92	238.927	0.127	204291	0		0						No matches found	No matches found	No MS2	[M+H]+1	204291	2.2
	FALSE		C30 H17 Cl N6 O4	Full match	No results	No results	No match	No results	0.73	560.1	561.108	15.376	204057	13		0						No matches found	No matches found	No MS2	[M+H]+1	204057	3.3
	FALSE		C6 H F2 O2 P3	Full match	No results	No results	No results	No results	0.55	235.916	218.913	29.771	196739	0		0						No matches found	No matches found	No MS2	[M+H-H2O]+1	196739	7.1
	FALSE		C2 H5 N3 O S	Full match	No results	No results	No results	No results	3.76	119.016	120.023	0.295	195343	0		0						No matches found	No matches found	DDA for preferred ion	[M+H]+1	195343	6.5
	FALSE			No results	No results	No results	No results	No results		132.923	133.93	29.497	195323	0		0						No matches found	No matches found	No MS2	[M+H]+1	195323	7.6
	FALSE		C8 H21 N4 O P	Full match	No results	No results	No match	No match	1.93	220.146	221.153	1.622	192716	80		0						No matches found	Multiple matches found	No MS2	[M+H]+1	192716	2.2
	FALSE		C3 H F3 O5 S2	Full match	No results	No results	No results	No results	-1.19	237.921	238.929	0.421	191400	0		0						No matches found	No matches found	No MS2	[M+H]+1	191400	2.2
	FALSE	1,3,6-Octatriene	C8 H12	Full match	No results	No results	Partial match	Full match	-4.39	108.093	109.101	7.996	190940	7		0						No matches found	Single match found	No MS2	[M+H]+1	190940	2.2
	FALSE		C3 H5 O17 P3 S	Full match	No results	No results	No match	No results	0.19	437.846	438.853	0.434	184736	2		0						No matches found	No matches found	No MS2	[M+H]+1	184736	6.5
	FALSE		C11 H22 F N O3	Invalid mass	No results	No results	No results	No results	5.35	235.16	236.167	5.629	184467	0		0						No matches found	No matches found	DDA for preferred ion	[M+H]+1	184467	6.5
	FALSE			No results	No results	No results	No results	No results		1911.38	956.7	24.967	182116	0		0						No matches found	No matches found	No MS2	[M+2H]+2	182116	4.3
	FALSE			No results	No results	No results	No results	No results		1911.87	956.944	25.597	178104	0		0						No matches found	No matches found	No MS2	[M+2H]+2	178104	6.5
	FALSE		C3 H F4 P	Full match	No results	No results	No match	No results	-3.69	143.975	144.982	29.773	175634	1		0						No matches found	No matches found	No MS2	[M+H]+1	175634	6.5
	FALSE	N-Acetyl-tyramine	C10 H13 N O2	Full match	No results	No results	Not the top hit	Full match	-1.99	179.094	180.102	2.442	173856	141		0						No matches found	Multiple matches found	No MS2	[M+H]+1	173856	6.5
	FALSE	Benzyl acetate	C9 H10 O2	Full match	No results	No results	Not the top hit	Full match	-2.28	150.068	151.075	5.511	167361	66		0						No matches found	Single match found	No MS2	[M+H]+1	167361	3.3
	FALSE			No results	No results	No results	No results	No results		164.904	206.938	29.731	163598	0		0						No matches found	No matches found	No MS2	[M+ACN+H]+1	163598	6.5
	FALSE	allyl bromide	C3 H5 Br	No results	No results	No results	Full match	No results	-3.25	119.957	120.964	29.459	158939	1		0						No matches found	No matches found	No MS2	[M+H]+1	158939	5.4
	FALSE		C15 H34 N7 O2 P	Full match	No results	No results	No match	No results	-0.82	375.251	376.258	9.217	156364	34		0						No matches found	No matches found	No MS2	[M+H]+1	156364	4.9
	FALSE		C H3 O3 P S2	Full match	No results	No results	No results	No results	4.62	157.927	158.934	29.813	154284	0		0						No matches found	No matches found	DDA for preferred ion	[M+H]+1	154284	6.5
	FALSE			No results	No results	No results	No results	No results		958.163	959.171	26.84	152386	0		0						No matches found	No matches found	No MS2	[M+H]+1	152386	2.2
	FALSE		C2 H5 Cl2 P	Full match	No results	No results	No results	No results	0.01	129.951	130.958	29.894	138019	0		0						No matches found	No matches found	No MS2	[M+H]+1	138019	4.9
	FALSE			No results	No results	No results	No results	No results		169.906	170.914	29.61	130172	0		0						No matches found	No matches found	No MS2	[M+H]+1	130172	7.6
	FALSE	NP-020206	C11 H16 O4	No match	Invalid mass	No results	No match	No match	103646	234.089	235.096	7.076	129800	96		0						No matches found	Multiple matches found	DDA for preferred ion	[M+H]+1	129800	7.6
	FALSE		C H Cl2 F N2	Full match	No results	No results	No results	No results	3.47	129.951	130.958	29.72	97512.6	0		0						No matches found	No matches found	No MS2	[M+H]+1	97512.6	6.5
	FALSE			No results	No results	No results	No results	No results		1911.88	956.949	25.216	73742	0		0						No matches found	No matches found	No MS2	[M+2H]+2	73742	4.3
	FALSE		C53 H45 F4 N10 O3 P S	Full match	No results	No results	No results	No results	0	1008.31	1009.31	24.411	73700.1	0		0						No matches found	No matches found	No MS2	[M+H]+1	73700.1	0

## Sheet: NEG
Tags	Checked	Name	Formula	Annot. Source: Predicted Compositions	Annot. Source: mzCloud Search	Annot. Source: mzVault Search	Annot. Source: ChemSpider Search	Annot. Source: MassList Search	Annot. DeltaMass [ppm]	Calc. MW	m/z	RT [min]	Area (Max.)	# ChemSpider Results	# mzCloud Results	# mzVault Results	mzCloud Best Match	mzCloud Best Match Confidence	mzCloud Best Tree Match	mzVault Best Match	Mass List Match: Arita Lab 6549 Flavonoid Structure Database	Mass List Match: Natural Products Atlas 2020_06	MS2	Reference Ion	Group Area: GSB	Peak Rating: GSB.raw (F1)
	FALSE	Metaphosphoric acid (HPO3)	H2 O3 P	No results	No results	No results	Invalid mass	No results	-12443.9	79.9665	78.9592	29.735	6.9529e+07	1	0	0					No matches found	No matches found	DDA for preferred ion	[M-H]-1	6.9529e+07	7.8
	FALSE	Phosphoric acid	H3 O4 P	No results	No results	No results	Full match	No results	1.8	97.9771	96.9698	0.31	4.93273e+07	1	0	0					No matches found	No matches found	DDA for preferred ion	[M-H]-1	4.93273e+07	4
	FALSE	N-Butylbenzenesulfonamide	C10 H15 N O2 S	Full match	Full match	No results	Full match	Full match	-1.5	213.082	212.075	28.289	4.50131e+07	32	1	0	95.4	9.8	9.8		No matches found	Single match found	DDA for preferred ion	[M-H]-1	4.50131e+07	1.8
	FALSE	Naringin	C27 H32 O14	No match	Full match	No results	Full match	Full match	-2.84	580.178	579.17	5.276	3.30956e+07	50	1	0	99.7	88.9	88.9		Multiple matches found	No matches found	DDA for preferred ion	[M-H]-1	3.30956e+07	9.5
	FALSE	Eriocitrin	C27 H32 O15	No match	Full match	No results	Full match	Full match	-3.24	596.172	595.165	5.012	2.80543e+07	36	2	0	92.2	9.6	9.6		Multiple matches found	No matches found	DDA for preferred ion	[M-H]-1	2.80543e+07	9.5
	FALSE	N-Butylbenzenesulfonamide	C10 H15 N O2 S	Full match	Full match	No results	Full match	Full match	-1.36	213.082	212.075	26.943	2.27565e+07	32	2	0	95.3	9.8	9.8		No matches found	Single match found	DDA for preferred ion	[M-H]-1	2.27565e+07	1.3
	FALSE		C3 H3 F O6 S2	Full match	No results	No results	No results	No results	-0.53	217.935	216.928	0.944	1.87735e+07	0	0	0					No matches found	No matches found	DDA for preferred ion	[M-H]-1	1.87735e+07	3.5
	FALSE		C42 H82 F2 N4 O9 P2	Full match	No results	No results	No match	No results	-0.01	886.553	885.545	29.178	1.29692e+07	3	0	0					No matches found	No matches found	DDA for preferred ion	[M-H]-1	1.29692e+07	5.7
	FALSE	(+)-applanatumol D	C17 H16 O8	Full match	No results	No results	Partial match	Full match	-2.19	348.084	347.076	4.534	1.16562e+07	13	0	0					Multiple matches found	Multiple matches found	DDA for preferred ion	[M-H]-1	1.16562e+07	9.5
	FALSE	N-Butylbenzenesulfonamide	C10 H15 N O2 S	Full match	Full match	No results	Full match	Full match	-1.79	213.082	212.075	27.859	1.08859e+07	32	1	0	95.3	9.8	9.8		No matches found	Single match found	DDA for preferred ion	[M-H]-1	1.08859e+07	3.5
	FALSE		C3 H3 N2 O P S2	Full match	No results	No results	No match	No results	3.75	177.943	176.936	0.945	1.04731e+07	1	0	0					No matches found	No matches found	DDA for preferred ion	[M-H]-1	1.04731e+07	3.5
	FALSE	Pyrophosphoric Acid	H4 O7 P2	No results	No results	No results	Full match	No results	-0.37	177.943	176.936	29.718	9.87498e+06	1	0	0					No matches found	No matches found	DDA for preferred ion	[M-H]-1	9.87498e+06	6.2
	FALSE		C12 H23 Cl O11	Full match	No results	No results	No match	No results	-2.53	378.092	377.085	0.902	9.79061e+06	112	0	0					No matches found	No matches found	DDA for preferred ion	[M-H]-1	9.79061e+06	8.9
	FALSE	Trifluoroacetic acid	C2 H F3 O2	Full match	No results	No results	Full match	No results	1.68	113.993	112.986	29.298	8.72408e+06	1	0	0					No matches found	No matches found	DDA for preferred ion	[M-H]-1	8.72408e+06	6.2
	FALSE		C5 H2 P2 S	Full match	No results	No results	No results	No results	2.34	155.936	154.928	0.916	8.24093e+06	0	0	0					No matches found	No matches found	DDA for preferred ion	[M-H]-1	8.24093e+06	4.6
	FALSE		C25 H34 F3 O16 P	Full match	No results	No results	No match	No results	0.34	678.154	677.147	5.279	7.87861e+06	6	0	0					No matches found	No matches found	DDA for preferred ion	[M-H]-1	7.87861e+06	7.3
	FALSE			No results	No results	No results	No results	No results		133.954	132.946	0.935	7.54304e+06	0	0	0					No matches found	No matches found	DDA for preferred ion	[M-H]-1	7.54304e+06	7.3
	FALSE		C3 H5 F N4 O4 P2 S3	Full match	No results	No results	No match	No results	1.53	337.894	336.886	0.942	6.48857e+06	1	0	0					No matches found	No matches found	DDA for preferred ion	[M-H]-1	6.48857e+06	3.5
	FALSE			No results	No results	No results	No results	No results		93.9356	92.9283	0.854	5.92213e+06	0	0	0					No matches found	No matches found	DDA for preferred ion	[M-H]-1	5.92213e+06	7.3
	FALSE		C3 H2 F2 O5 P2	Full match	No results	No results	No results	No results	3.81	217.935	216.928	29.823	5.65361e+06	0	0	0					No matches found	No matches found	DDA for preferred ion	[M-H]-1	5.65361e+06	4.6
	FALSE		C43 H79 F2 N6 O P3 S	Full match	No results	No results	No match	No results	0.05	858.522	857.514	29.168	5.40184e+06	5	0	0					No matches found	No matches found	DDA for preferred ion	[M-H]-1	5.40184e+06	6.7
	FALSE		C25 H34 F3 O17 P	Full match	No results	No results	No match	No results	0.09	694.149	693.141	5.012	5.37672e+06	4	0	0					No matches found	No matches found	DDA for preferred ion	[M-H]-1	5.37672e+06	9.5
	FALSE		C19 H25 N2 P	Full match	No results	No results	No match	No results	-1.22	312.175	311.168	14.022	4.72387e+06	11	0	0					No matches found	No matches found	DDA for preferred ion	[M-H]-1	4.72387e+06	3.5
	FALSE	Ethyl 2-phenylethyl butylphosphonate	C14 H23 O3 P	Full match	No results	No results	Not the top hit	No match	-1.84	270.138	269.131	9.115	4.60184e+06	3	0	0					No matches found	Multiple matches found	DDA for preferred ion	[M-H]-1	4.60184e+06	4.6
	FALSE		C28 H25 F3 O10	Full match	No results	No results	No match	No match	1.02	578.141	577.133	3.997	4.30583e+06	49	0	0					Multiple matches found	Single match found	DDA for preferred ion	[M-H]-1	4.30583e+06	10
	FALSE	Cyathisterone	C28 H42 O2	Full match	No results	No results	Not the top hit	Full match	-2.57	410.317	409.31	23.535	4.04989e+06	20	0	0					No matches found	Multiple matches found	DDA for preferred ion	[M-H]-1	4.04989e+06	7.3
	FALSE		C6 H7 O7 P3 S	Full match	No results	No results	No results	No results	-1.91	315.912	314.905	29.729	3.98891e+06	0	0	0					No matches found	No matches found	DDA for preferred ion	[M-H]-1	3.98891e+06	6.7
	FALSE	L-Tyrosine methyl ester	C10 H13 N O3	Full match	Full match	No results	Full match	Partial match	-0.58	195.089	194.082	10.074	3.80035e+06	105	1	0	40.3	7	7		No matches found	Multiple matches found	DDA for preferred ion	[M-H]-1	3.80035e+06	5.3
	FALSE	Stachyline C	C13 H18 O3	Full match	No results	No results	Partial match	Full match	-1.31	222.125	221.118	7.694	3.72253e+06	76	0	0					No matches found	Multiple matches found	DDA for preferred ion	[M-H]-1	3.72253e+06	7
	FALSE	4-tert-Octylphenol	C14 H22 O	Full match	Full match	No results	Not the top hit	No results	-1.4	206.167	205.16	14.18	3.69787e+06	39	3	0	99.3	10	10		No matches found	No matches found	DDA for preferred ion	[M-H]-1	3.69787e+06	8
	FALSE		C12 H25 O15 P	Full match	No results	No results	No match	No results	-2.39	440.092	439.085	0.92	3.39967e+06	57	0	0					No matches found	No matches found	DDA for preferred ion	[M-H]-1	3.39967e+06	9.1
	FALSE		C6 H4 O3 P2 S	Full match	No results	No results	No results	No results	-1.65	217.935	216.928	0.519	3.19522e+06	0	0	0					No matches found	No matches found	DDA for preferred ion	[M-H]-1	3.19522e+06	1
	FALSE		C48 H81 F5 N3 P3	Full match	No results	No results	No match	No results	0	887.556	886.549	29.382	3.16093e+06	1	0	0					No matches found	No matches found	No MS2	[M-H]-1	3.16093e+06	7.5
	FALSE	Dodecyl sulfate	C12 H26 O4 S	Full match	Full match	No results	Full match	No results	-2.01	266.155	265.147	12.425	2.97025e+06	8	3	0	92.4	9.6	9.6		No matches found	No matches found	DDA for preferred ion	[M-H]-1	2.97025e+06	4.2
	FALSE		C2 H Cl F N4 O3 P3	Full match	No results	No results	No results	No results	1.33	275.894	274.886	0.92	2.80234e+06	0	0	0					No matches found	No matches found	No MS2	[M-H]-1	2.80234e+06	3.2
	FALSE		C3 H2 F O P3 S	Full match	No results	No results	No results	No results	-1.79	197.902	196.895	29.661	2.74283e+06	0	0	0					No matches found	No matches found	DDA for preferred ion	[M-H]-1	2.74283e+06	8
	FALSE			No results	No results	No results	No results	No results		198.815	197.808	1.004	2.69921e+06	0	0	0					No matches found	No matches found	DDA for preferred ion	[M-H]-1	2.69921e+06	6.4
	FALSE			No results	No results	No results	No results	No results		295.856	276.838	29.791	2.53956e+06	0	0	0					No matches found	No matches found	DDA for preferred ion	[M-H-H2O]-1	2.53956e+06	4.2
	FALSE	2,5-di-tert-Butylhydroquinone	C14 H22 O2	Full match	Full match	No results	Partial match	Partial match	-1.76	222.162	221.154	12.711	2.42658e+06	56	1	0	92.3	9.6	9.6		No matches found	Multiple matches found	DDA for preferred ion	[M-H]-1	2.42658e+06	7
	FALSE	19-Heptatriacontanyl 4-O-beta-L-gulopyranosyl-alpha-L-allopyranoside	C49 H96 O11	No results	No results	No results	Full match	No results	-0.99	860.694	859.687	29.441	2.31552e+06	1	0	0					No matches found	No matches found	DDA for preferred ion	[M-H]-1	2.31552e+06	3.7
	FALSE		C57 H70 O5	Full match	No results	No results	No match	No results	0.03	834.522	833.515	29.17	2.22909e+06	3	0	0					No matches found	No matches found	DDA for preferred ion	[M-H]-1	2.22909e+06	5.9
	FALSE		C18 H23 N2 P	Full match	No results	No results	No match	No results	-1.91	298.159	297.152	12.431	2.09896e+06	8	0	0					No matches found	No matches found	No MS2	[M-H]-1	2.09896e+06	3.2
	FALSE		C53 H87 F5 N2	Full match	No results	No results	No results	No results	-0.04	846.679	845.672	29.475	1.92186e+06	0	0	0					No matches found	No matches found	DDA for preferred ion	[M-H]-1	1.92186e+06	4.8
	FALSE		C36 H28 F N2 O2 P S	Full match	No results	No results	No match	No results	-0.18	602.159	647.157	5.277	1.87575e+06	19	0	0					No matches found	No matches found	DDA for other ion	[M+FA-H]-1	1.87575e+06	8
	FALSE		C H3 Cl O2	Full match	No results	No results	No match	No results	2.46	81.9824	80.9751	0.937	1.77401e+06	2	0	0					No matches found	No matches found	DDA for preferred ion	[M-H]-1	1.77401e+06	4.2
	FALSE		C6 H13 Cl O6	Full match	No results	No results	No match	No results	-1.19	216.04	215.033	0.874	1.77117e+06	12	0	0					No matches found	No matches found	DDA for preferred ion	[M-H]-1	1.77117e+06	9.1
	FALSE	Sydowianumol B	C16 H22 O4	Full match	No results	No results	Partial match	Full match	-2.09	278.151	277.144	11.331	1.75556e+06	89	0	0					No matches found	Multiple matches found	DDA for preferred ion	[M-H]-1	1.75556e+06	3.2
	FALSE		C16 H14 F3 N4 O6 P	Full match	No results	No results	No match	No results	-0.11	446.06	445.053	4.535	1.72275e+06	51	0	0					No matches found	No matches found	DDA for preferred ion	[M-H]-1	1.72275e+06	9.1
	FALSE	Molybdenite	Mo S2	No results	No results	No results	Full match	No results	-1.15	161.849	160.842	1.007	1.68751e+06	2	0	0					No matches found	No matches found	No MS2	[M-H]-1	1.68751e+06	3.7
	FALSE	Inonotusic acid	C21 H28 O2	Full match	No results	No results	Partial match	Full match	-2.72	312.208	311.201	14.779	1.67408e+06	117	0	0					No matches found	Single match found	DDA for preferred ion	[M-H]-1	1.67408e+06	8
	FALSE		C47 H75 F4 N6 O2 P3	Full match	No results	No results	No match	No results	-0.67	924.509	461.248	29.343	1.66974e+06	5	0	0					No matches found	No matches found	DDA for other ion	[M-2H]-2	1.66974e+06	7.5
	FALSE		C H2 F3 O4 P	Full match	No results	No results	No results	No results	0.07	165.964	164.957	29.559	1.65524e+06	0	0	0					No matches found	No matches found	DDA for preferred ion	[M-H]-1	1.65524e+06	4.2
	FALSE		C55 H73 N4 O4 P	Full match	No results	No results	No results	No results	0.07	884.537	883.53	29.172	1.6161e+06	0	0	0					No matches found	No matches found	DDA for preferred ion	[M-H]-1	1.6161e+06	4.2
	FALSE	Benzyl (2S)-2-{[{[(2R,3S,4R,5R)-5-(5-fluoro-6-methyl-2,4-dioxo-3,4-dihydro-1(2H)-pyrimidinyl)-3,4-dihydroxytetrahydro-2-furanyl]methoxy}(1-naphthyloxy)phosphoryl]amino}propanoate (non-preferred name)	C30 H31 F N3 O10 P	Full match	No results	No results	Full match	No results	-0.09	643.173	642.166	5.276	1.57201e+06	1	0	0					No matches found	No matches found	DDA for preferred ion	[M-H]-1	1.57201e+06	8.6
	FALSE		C43 H91 F N10 O S2	Full match	No results	No results	No results	No results	0.04	846.68	845.673	5.833	1.54774e+06	0	0	0					No matches found	No matches found	No MS2	[M-H]-1	1.54774e+06	2.8
	FALSE	Trifluoroacetic acid	C2 H F3 O2	Full match	No results	No results	Full match	No results	2.35	113.993	112.986	5.157	1.5059e+06	1	0	0					No matches found	No matches found	DDA for preferred ion	[M-H]-1	1.5059e+06	5.5
	FALSE	Pseudoanguillosporin A	C17 H26 O3	Full match	No results	No results	Full match	Full match	-2.01	278.188	277.18	11.182	1.39742e+06	60	0	0					No matches found	Multiple matches found	DDA for preferred ion	[M-H]-1	1.39742e+06	8.8
	FALSE			No results	No results	No results	No results	No results		133.954	132.946	29.724	1.32704e+06	0	0	0					No matches found	No matches found	DDA for preferred ion	[M-H]-1	1.32704e+06	2.3
	FALSE		C33 H24 F2 N4 O7	Full match	No results	No results	No match	No match	0.04	626.161	625.154	5.204	1.15791e+06	20	0	0					No matches found	Single match found	DDA for preferred ion	[M-H]-1	1.15791e+06	8.3
	FALSE		C34 H30 F2 O5 P2	Full match	No results	No results	No match	No match	0.52	618.154	663.152	5.011	1.13978e+06	17	0	0					No matches found	Multiple matches found	DDA for other ion	[M+FA-H]-1	1.13978e+06	7.7
	FALSE		C40 H81 F2 N5 O P2 S2	Full match	No results	No results	No match	No results	-0.05	811.533	810.525	29.392	1.13144e+06	7	0	0					No matches found	No matches found	DDA for preferred ion	[M-H]-1	1.13144e+06	4.5
	FALSE		C29 H27 F2 N5 O11	Full match	No results	No results	No match	No results	-0.03	659.167	658.16	5.013	1.08292e+06	10	0	0					No matches found	No matches found	DDA for preferred ion	[M-H]-1	1.08292e+06	8.3
	FALSE		C3 H3 Br O4 S	Full match	No results	No results	No results	No results	1.57	213.894	212.887	0.865	1.05035e+06	0	0	0					No matches found	No matches found	DDA for preferred ion	[M-H]-1	1.05035e+06	6.1
	FALSE		C18 H17 F4 O6 P S	Full match	No results	No results	No match	No results	0.23	468.042	467.035	4.537	992310	28	0	0					No matches found	No matches found	DDA for preferred ion	[M-H]-1	992310	8.8
	FALSE			No results	No results	No results	No results	No results		103.964	102.957	0.827	988645	0	0	0					No matches found	No matches found	DDA for preferred ion	[M-H]-1	988645	7.7
	FALSE		C13 H16 Cl2 F N8 O2 P	Full match	No results	No results	No match	No results	2.5	436.051	435.043	0.893	930672	34	0	0					No matches found	No matches found	No MS2	[M-H]-1	930672	8.8
	FALSE		C3 H2 Cl Fe O P S3	Invalid mass	No results	No results	No results	No results	-7345.43	269.808	268.801	0.865	898573	0	0	0					No matches found	No matches found	DDA for preferred ion	[M-H]-1	898573	7.7
	FALSE	N-(16-{[(2S)-1-{[(1S)-1-Carboxy-2-phenylethyl]amino}-3-(4-nitrophenyl)-1-oxo-2-propanyl]amino}-16-oxohexadecanoyl)-L-allothreonyl-D-alloisoleucylserinamide	C47 H71 N7 O12	No results	No results	No results	Full match	No results	-3.42	925.513	461.749	29.416	878861	5	0	0					No matches found	No matches found	DDA for other ion	[M-2H]-2	878861	3.9
	FALSE		C44 H83 F4 O7 P S	Full match	No results	No results	No match	No results	-0.03	862.553	861.546	29.338	857883	2	0	0					No matches found	No matches found	DDA for preferred ion	[M-H]-1	857883	4.5
	FALSE		C24 H32 F2 N4 O15 P2	Full match	No results	No results	No match	No results	-0.3	716.131	715.123	5.01	838565	2	0	0					No matches found	No matches found	DDA for preferred ion	[M-H]-1	838565	8.3
	FALSE		C24 H32 F2 N4 O14 P2	Full match	No results	No results	No match	No results	0.05	700.136	699.129	5.286	774213	1	0	0					No matches found	No matches found	DDA for preferred ion	[M-H]-1	774213	8.3
	FALSE		C3 H Cl2 F O3 P2	Full match	No results	No results	No results	No results	-2.35	235.876	234.868	0.836	774091	0	0	0					No matches found	No matches found	DDA for preferred ion	[M-H]-1	774091	4.5
	FALSE		C13 H23 Cl F6 N2 O3 P2 S	Full match	No results	No results	No match	No results	1.15	498.05	497.043	0.918	741857	8	0	0					No matches found	No matches found	DDA for preferred ion	[M-H]-1	741857	6.6
	FALSE	Myristyl sulfate	C14 H30 O4 S	No match	Invalid mass	No results	No match	No match	-13.5	294.183	293.175	9.964	715242	65	1	0	84.3	9.2	9.2		No matches found	Multiple matches found	DDA for preferred ion	[M-H]-1	715242	5.5
	FALSE			No results	No results	No results	No results	No results		151.894	150.887	0.869	714122	0	0	0					No matches found	No matches found	DDA for preferred ion	[M-H]-1	714122	8.3
	FALSE		C33 H26 F3 N4 O3 P3	Full match	No results	No results	No match	No results	0.23	676.117	675.11	3.991	713840	8	0	0					No matches found	No matches found	DDA for preferred ion	[M-H]-1	713840	8.3
	FALSE		C6 H4 O3 P2 S	Full match	No results	No results	No results	No results	-0.85	217.935	216.928	5.148	698978	0	0	0					No matches found	No matches found	DDA for preferred ion	[M-H]-1	698978	7.2
	FALSE			No results	No results	No results	No results	No results		103.964	102.957	29.328	673265	0	0	0					No matches found	No matches found	DDA for preferred ion	[M-H]-1	673265	2.3
	FALSE	2,5-di-tert-Butylhydroquinone	C14 H22 O2	Full match	Full match	No results	Partial match	Partial match	-1.97	222.162	221.154	12.567	665974	56	1	0	92.4	9.6	9.6		No matches found	Multiple matches found	DDA for preferred ion	[M-H]-1	665974	8.3
	FALSE	4-tert-Octylphenol	C14 H22 O	Full match	Full match	No results	Not the top hit	No results	-1.5	206.167	205.16	14.014	647276	39	3	0	99.3	10	10		No matches found	No matches found	DDA for preferred ion	[M-H]-1	647276	8.3
	FALSE	Allopurinol	C5 H4 N4 O	Invalid mass	Invalid mass	No results	No match	No results	-9.02	136.037	135.03	0.91	646474	6	3	0	44.1	7.2	24.1		No matches found	No matches found	DDA for preferred ion	[M-H]-1	646474	8.8
	FALSE	(1R,2R,3S,4R,6S)-4,6-Diamino-3-{(2R)-3-[(4-{[(2S)-3-({(1S,2R,3R,4S,6R)-4,6-diamino-3-[(2,6-diamino-2,4,6-trideoxy-beta-D-xylo-hexopyranosyl)oxy]-2-hydroxycyclohexyl}oxy)-2-hydroxypropyl]amino}butyl)am ino]-2-hydroxypropoxy}-2-hydroxycyclohexyl 2,6-diamino-2,3,6-trideoxy-alpha-D-ribo-hexopyranoside	C34 H72 N10 O12	No results	No results	No results	Full match	No results	3.5	812.536	811.529	29.523	586329	2	0	0					No matches found	No matches found	No MS2	[M-H]-1	586329	4.7
	FALSE		C41 H73 F2 O7 P	Full match	No results	No results	No match	No results	0.14	746.506	745.499	29.158	558480	11	0	0					No matches found	No matches found	DDA for preferred ion	[M-H]-1	558480	5.8
	FALSE		C32 H32 F4 N8 O4 P2 S3	Full match	No results	No results	No results	No results	-0.06	826.112	825.105	29.526	501016	0	0	0					No matches found	No matches found	No MS2	[M-H]-1	501016	0.3
	FALSE		C5 H2 Cl2 N2 O5 P2 S	Full match	No results	No results	No results	No results	-4.08	333.852	332.845	0.879	492336	0	0	0					No matches found	No matches found	No MS2	[M-H]-1	492336	3
	FALSE		C4 H7 O4 P S	Full match	No results	No results	No results	No results	-0.71	181.98	180.973	29.298	447060	0	0	0					No matches found	No matches found	No MS2	[M-H]-1	447060	7.4
	FALSE		C39 H73 F4 N3 O8	Full match	No results	No results	No match	No results	-0.28	787.533	786.526	29.443	444126	6	0	0					No matches found	No matches found	No MS2	[M-H]-1	444126	3.6
	FALSE	Diselane	H2 Se2	No results	No results	No results	Full match	No results	3.38	161.849	160.842	0.647	428661	2	0	0					No matches found	No matches found	No MS2	[M-H]-1	428661	0.3
	FALSE		C50 H94 N2 O7 S2	Full match	No results	No results	No match	No results	-0.04	898.65	897.643	29.619	413112	3	0	0					No matches found	No matches found	No MS2	[M-H]-1	413112	6.8
	FALSE		C31 H25 N8 O4 P S	Full match	No results	No results	No match	No match	-0.01	636.146	635.138	4.124	408155	9	0	0					Multiple matches found	Multiple matches found	DDA for preferred ion	[M-H]-1	408155	7.9
	FALSE	Ethyl 1-(5-isoxazol-5-ylthiophene-2-sulfonyl)piperidine-4-carboxylate	C15 H18 N2 O5 S2	Not the top hit	Full match	No results	Not the top hit	No results	-0.4	370.066	405.035	4.534	397065	75	1	0	43.8	50.2	50.2		No matches found	No matches found	DDA for preferred ion	[M+Cl]-1	397065	7.9
	FALSE	NP-011199	C16 H20 O6	No match	Invalid mass	No results	No match	No results	-58461.3	290.113	289.105	7.694	384875	27	1	0	51	25.3	25.3		No matches found	No matches found	DDA for preferred ion	[M-H]-1	384875	8.5
	FALSE		C39 H30 F N2 O5 P	Full match	No results	No results	No match	No match	-0.28	656.187	655.18	5.606	379646	18	0	0					No matches found	Single match found	DDA for preferred ion	[M-H]-1	379646	6.3
	FALSE	6-Amino-3-methyl-1-phenyl-1H-pyrazolo[3,4-b]pyridine-5-carboxamide	C14 H13 N5 O	No match	Invalid mass	No results	No match	No match	-7.06	267.11	266.103	10.356	371714	26	1	0	34.8	6.7	6.7		No matches found	Single match found	DDA for preferred ion	[M-H]-1	371714	7.4
	FALSE		C42 H84 F N2 O9 P3	Full match	No results	No results	No match	No results	0.07	872.537	871.53	29.161	367526	2	0	0					No matches found	No matches found	No MS2	[M-H]-1	367526	7.4
	FALSE		C H2 Cl F O6 P2 S4	Full match	No results	No results	No results	No results	3.81	353.79	352.782	0.867	366952	0	0	0					No matches found	No matches found	No MS2	[M-H]-1	366952	3.6
	FALSE			No results	No results	No results	No results	No results		211.849	210.842	0.865	351767	0	0	0					No matches found	No matches found	No MS2	[M-H]-1	351767	7.9
	FALSE	Soppiline B	C24 H34 O2	Full match	No results	No results	Partial match	Full match	-2.86	354.255	353.248	18.688	343482	42	0	0					No matches found	Single match found	DDA for preferred ion	[M-H]-1	343482	4.7
	FALSE		C6 H2 Cl O2 P S5	Full match	No results	No results	No results	No results	-2.18	331.808	330.8	0.867	334047	0	0	0					No matches found	No matches found	No MS2	[M-H]-1	334047	7.9
	FALSE		C6 H8 Cl F5 O P2 S5	Full match	No results	No results	No results	No results	-0.78	447.826	446.819	29.656	328439	0	0	0					No matches found	No matches found	No MS2	[M-H]-1	328439	6.8
	FALSE	Gibepyrone F	C8 H8 O3	Full match	No results	No results	Partial match	Full match	-1.65	152.047	303.087	4.534	328193	64	0	0					No matches found	Multiple matches found	DDA for other ion	[2M-H]-1	328193	7.9
	FALSE	15-OxoEDE	C20 H34 O3	No match	Invalid mass	No results	No match	No match	142808	368.271	367.263	18.832	320536	37	2	0	63.6	8.2	8.2		No matches found	Multiple matches found	DDA for preferred ion	[M-H]-1	320536	7.9
	FALSE		C3 H2 O P2 S	Full match	No results	No results	No results	No results	1.49	147.93	192.929	29.489	319253	0	0	0					No matches found	No matches found	DDA for preferred ion	[M+FA-H]-1	319253	7.9
	FALSE		C47 H68 F N4 O2 P	Full match	No results	No results	No match	No results	-0.12	770.506	769.499	29.159	313926	13	0	0					No matches found	No matches found	No MS2	[M-H]-1	313926	4.7
	FALSE		C2 H O5 P S5	Full match	No results	No results	No results	No results	4.33	295.818	294.811	29.616	304669	0	0	0					No matches found	No matches found	DDA for preferred ion	[M-H]-1	304669	7.4
	FALSE	2-Imino-1-[2-(4-methoxyphenyl)ethyl]-3-(phenylsulfonyl)-1,2-dihydro-5H-dipyrido[1,2-a:2',3'-d]pyrimidin-5-one	C26 H22 N4 O4 S	Full match	No results	No results	Full match	No results	-0.85	486.136	485.128	4.396	302544	26	0	0					No matches found	No matches found	DDA for preferred ion	[M-H]-1	302544	2.5
	FALSE	NP-006255	C17 H26 O4	No match	Invalid mass	No results	No match	No match	-61224.6	276.172	275.165	11.285	298688	67	1	0	67	8.4	8.4		No matches found	Multiple matches found	DDA for preferred ion	[M-H]-1	298688	7.4
	FALSE		C47 H78 F4 N2 O4 P2	Full match	No results	No results	No match	No results	-0.06	872.537	871.53	29.386	288698	2	0	0					No matches found	No matches found	No MS2	[M-H]-1	288698	3.3
	FALSE		C27 H34 F3 N8 O8 P S4	Full match	No results	No results	No results	No results	0.05	814.107	813.1	5.016	284473	0	0	0					No matches found	No matches found	No MS2	[M-H]-1	284473	7.1
	FALSE	8,8'-dicarboxy-1,1'-binaphthalene	C22 H14 O4	No match	Invalid mass	No results	No match	No match	-15.41	342.084	341.077	7.699	267603	1	1	0	42.7	7.1	7.1		No matches found	Multiple matches found	DDA for preferred ion	[M-H]-1	267603	3.3
	FALSE		C28 H21 F3 O10	Full match	No results	No results	No match	No match	0.81	574.109	573.102	4.223	254050	29	0	0					No matches found	Multiple matches found	DDA for preferred ion	[M-H]-1	254050	7.1
	FALSE		C5 H3 Cl F5 P3 S2	Full match	No results	No results	No results	No results	-1.03	349.849	348.842	29.644	253298	0	0	0					No matches found	No matches found	No MS2	[M-H]-1	253298	6
	FALSE			No results	No results	No results	No results	No results		861.541	860.533	29.416	239871	0	0	0					No matches found	No matches found	DDA for preferred ion	[M-H]-1	239871	2.7
	FALSE	Hirsutenol C	C15 H22 O3	Full match	No results	No results	Partial match	Full match	-2.53	250.156	249.149	14.794	237185	261	0	0					No matches found	Multiple matches found	No MS2	[M-H]-1	237185	6
	FALSE		C12 H27 F N10	Full match	No results	No results	No match	No match	-2.74	330.24	329.232	6.862	210840	14	0	0					No matches found	Multiple matches found	DDA for preferred ion	[M-H]-1	210840	7.6
	FALSE			No results	No results	No results	No results	No results		133.875	132.868	29.38	210619	0	0	0					No matches found	No matches found	No MS2	[M-H]-1	210619	6.5
	FALSE			No results	No results	No results	No results	No results		647.788	646.78	29.71	206106	0	0	0					No matches found	No matches found	No MS2	[M-H]-1	206106	6.5
	FALSE			No results	No results	No results	No results	No results		133.875	132.868	29.166	204786	0	0	0					No matches found	No matches found	No MS2	[M-H]-1	204786	6.5
	FALSE		C50 H28 F2 N2 O18	Full match	No results	No results	No results	No results	0.52	982.131	981.124	4.045	200554	0	0	0					No matches found	No matches found	No MS2	[M-H]-1	200554	4.3
	FALSE		C28 H25 F6 O12 P	Full match	No results	No results	No match	No results	0.16	698.099	697.092	4.002	198240	4	0	0					No matches found	No matches found	No MS2	[M-H]-1	198240	8.2
	FALSE		C H3 F N4 O4 P2 S2	Full match	No results	No results	No results	No results	0.74	279.906	260.888	29.604	188640	0	0	0					No matches found	No matches found	No MS2	[M-H-H2O]-1	188640	6.5
	FALSE		C48 H76 F4 N O4 P	Full match	No results	No results	No results	No results	-0.07	837.545	836.537	29.45	166640	0	0	0					No matches found	No matches found	No MS2	[M-H]-1	166640	6.5
	FALSE			No results	No results	No results	No results	No results		738.113	737.106	5.013	162294	0	0	0					No matches found	No matches found	No MS2	[M-H]-1	162294	2.7
	FALSE		C H F3 N2 O P2 S5	Full match	No results	No results	No results	No results	-3.75	335.811	334.803	29.603	159659	0	0	0					No matches found	No matches found	No MS2	[M-H]-1	159659	7.1
	FALSE			No results	No results	No results	No results	No results		861.698	860.691	27.487	155550	0	0	0					No matches found	No matches found	No MS2	[M-H]-1	155550	4.3
	FALSE			No results	No results	No results	No results	No results		151.894	150.887	0.997	144316	0	0	0					No matches found	No matches found	No MS2	[M-H]-1	144316	7.1
	FALSE		C6 H15 F N10 O6	Full match	No results	No results	No match	No results	-2.11	342.115	341.108	1.207	141068	232	0	0					No matches found	No matches found	DDA for preferred ion	[M-H]-1	141068	2.2
	FALSE		C20 H22 F2	Full match	No results	No results	No match	No match	0.47	300.169	345.167	11.176	127707	133	0	0					No matches found	Multiple matches found	No MS2	[M+FA-H]-1	127707	3.8
	FALSE		C42 H85 F2 N2 O12 P S	Full match	No results	No results	No match	No results	0.05	910.553	909.546	29.173	118697	2	0	0					No matches found	No matches found	No MS2	[M-H]-1	118697	7.1
	FALSE			No results	No results	No results	No results	No results		861.699	860.691	27.746	114207	0	0	0					No matches found	No matches found	No MS2	[M-H]-1	114207	6.5
	FALSE		C3 H6 N2 O2 P2 S2	Full match	No results	No results	No results	No results	-1.05	227.934	226.927	29.552	108598	0	0	0					No matches found	No matches found	No MS2	[M-H]-1	108598	7.1
	FALSE		C43 H78 F4 N O4 P S	Full match	No results	No results	No match	No results	-0.06	811.532	810.525	29.843	93100.3	7	0	0					No matches found	No matches found	No MS2	[M-H]-1	93100.3	6.5
	FALSE		C19 H33 Br F6 N2 O12	Full match	No results	No results	No match	No match	-0.23	674.112	673.105	5.275	83157.4	1	0	0					Single match found	No matches found	No MS2	[M-H]-1	83157.4	4.3
	FALSE		C2 H4 O P2 S4	Full match	No results	No results	No results	No results	0.55	233.862	232.855	29.62	70426.8	0	0	0					No matches found	No matches found	No MS2	[M-H]-1	70426.8	6.5
